# Supplementary material for: Understanding decision-making around human and livestock health in sub-Saharan Africa: A systematic literature review
Source: Dialogues Health. 2025 Dec;7:100259. doi: 10.1016/j.dialog.2025.100259 (PMC12704076; doi:10.1016/j.dialog.2025.100259)
Supplement: Supplementary file 2 — Supplementary Material 2: Summary of studies reviewed. [file mmc2.xlsx]

## Sheet: Human Study Characteristics
Study No.	Author (first author name)	year of publication	Country	title	Objective	Place of residence	Decision classification	Description	sample size	study type and data collection tools	population target interviewed	data analysis	How is sole or joint decision-making established?	Did authors review criteria used to identify decision-making locus?	Decision Type	Decision Type (Classes Predicted in R)	Gender dominance	Factors influencing decision-making process	Main health outcomes deduced	References
1	Lam	2014	Uganda	Decision-making on intra-household allocation of bed nets in Uganda: do households prioritize the most vulnerable members?	To explore household net allocation preferences and practices across four districts in Uganda.	rural and peri-urban	prevention	malaria prevention by allocation of mosquito nets	74	Mixed methods – FGDs/IDIs + structured household questionnaire	Household head and spouse	coding by developing a code book	Decision-making was inferred through a combination of FGDs, IDIs and sleeping space surveys. Decisions were made collectively by both partners.	Yes. The allocation and prioritisation of nets are made collectively, although household heads always end up being allocated nets in some instances over children. Observed sleeping arrangements showed household heads often received nets over young children.	Joint	Joint	Both	allocation of treated nets depends on: age (young or old), perceived cost of treatment where older people are expected to pay higher medical bills compared to the young, perceived value of the person who is unwell, household size - representing the number of sleeping spaces, position of member in the household	reduced malaria infections, reduced mortalities, reduced cost of treatment	Lam, Y., Harvey, S.A., Monroe, A., Muhangi, D., Loll, D., Kabali, A.T and Weber, R., 2014. Decision-making on intra-household allocation of bed nets in Uganda: do households prioritize the most vulnerable members? Malaria Journal, 13:183. doi:10.1186/1475-2875-13-183
2	Molyneux	2002	Kenya	Intra-household relations and treatment decision-making for childhood illness: A kenyan case study	To assess the effect of intra-household relations on maternal treatment-seeking	rural and urban	treatment	treatment of childhood illness - fevers and convulsions	496	Mixed methods – household survey (n=317) + in-depth and group interviews (n=223)	Mijikenda mothers of children aged between 6 months up to 10 years	content analysis	Mothers consult with fathers, grandmothers or elders on childhood febrille illness. General agreement about fever treatment means few conflicts, but for convulsions, decisions are contested based on gender, age or relationship to household head mostly male.	Yes. Decision-making locus was determined via surveys of mothers’ treatment-seeking behavior, combined with in-depth individual and group interviews. They identified ‘advisory or financial assistance’ roles for men and elder women in over 70% of fever cases and found that disputes over serious illness were dominated by those with authority mostly male heads or relatives.	Joint	Joint	Both	treatment of childhood illness is determined by: age, gender (important for resource allocation on treatment), social networks and ability to borrow money and ask advice, illness perception (convulsions are mainly treated by traditional healers), cost of treatment, household structure, place of residence	reduced child mortalities	Molyneux, C.S., Murira, G., Masha, J and Snow, R.W., 2002. Intra-household relations and treatment decision-making for childhood illness: A Kenyan case study. Journal of biosocial Sciences,34, 109–131. https://doi.org/10.1017/S0021932002001098
3	Fantahun	2006	Ethiopia	Women’s involvement in household decision-making and strengthening social capital—crucial factors for child survival in Ethiopia	To assess the influence of household decision making, social capital, socio-economic factors and health service use on under-five mortality.	rural and urban	prevention	women decision making and social capital would reduce under-five mortality	836	Quantitative - matched case-referent (case-control) with questionnaires	mothers or caretakers of the cases and referents of children under five	regression analysis	The findings demonstrate female dominance, even in shared decision - making and households with no women had higher child mortality	Yes. Decision-making was quantified using a composite score across four domains: big decisions (residence, housing, land), routine purchases, visiting relatives, and seeking healthcare. Each decision was categorized as made by husband alone, wife, both or others. A high decision‑making score reflected involvement by the wife or both partners.	Sole	Sole	Female	Under five mortality depends on: immunization, participation of women in decision making, social capital, mother’s age, number of pregnancies, social and economic status, literacy of one parent, abscence of windows, delayed health care seeking or not seeking care	reduced under-five mortalities	Fantahun, M., Berhane, Y., Wall, S., Byass, P and Hoegberg, u, 2006. Women’s involvement in household decision-making and strengthening social capital—crucial factors for child survival in Ethiopia.Acta Pædiatrica ISSN 0803-5253.DOI:10.1111/j.1651-2227.2007.00147.x
4	Sundararajan	2019	Tanzania	How gender and religion impact uptake of family planning: results from a qualitative study in Northwestern Tanzania	To describe the influences of gender and religious affiliation on utilization of family planning, and consider the potential for interventions within religious communities to promote the uptake of family planning.	rural	contraception	family planning use	206	Qualitative - in-depth interviews/focus groups	christian and muslim men and women	thematic analysis	Decision-making is largely male‑dominated. Although participants described an ideal joint decision-making, in practice men had final control and women navigated constraints through negotiation or secrecy.	Yes. Using sex‑segregated focus groups, the authors explored whose authority ultimately determined family planning use. Women often resort to negotiation or covert use of contraception due to male authority, even when they possess embodied knowledge.	Sole	Sole	Male	contraception use varies depending on gender: whether male authority conflicts with female knowledge of contraception, religion, need to limit family size, a woman's interest on contraception, physical costs of pregnancy and unspaced births, desire for women to preserve their health and children, education level to inform fertility and childbearing, religious beliefs	smaller household size	Sundararajan, R., Yoder, L.C., Kihunrwa, A., Aristide, C., Kalluvya, S.E., Downs, D.J., Mwakisole, A.H., and Downs, J.A., 2019. How gender and religion impact uptake of family planning: results from a qualitative study in Northwestern Tanzania.BMC Women's Health , 19, 99. https://doi.org/10.1186/s12905-019-0802-6
5	Parcesepe	2018	Ethiopia	Household decision-making power and the mental health and well-being of women initiating antiretroviral treatment in Oromia, Ethiopia	This study examined whether low DMP was associated with psychological distress, social support or health-related quality of life (HRQoL) among women initiating ART	rural and urban	treatment	antiretroviral therapy for HIV-AIDS	722	Quantitative - survey analysis with regression among women initiating ART	women with HIV	regression analysis	The narrative acknowledges shared decision-making as a distinct and meaningful form of agency. Joint decision-making was explicitly identified and quantified as a main possible category in the analysis. Women who reported joint decision-making exhibited better mental health outcomes, particularly lower levels of depression and anxiety symptoms. This suggests that collaborative household decision-…	Yes. The study measured women’s perceived decision-making power using structured survey instruments. Participants reported on their level of involvement, whether they had no input, shared input (joint) or full autonomy, in household decisions including health care, large purchases, and daily spending. These responses were used to create a composite score representing the level of household decisi…	Joint	Sole	Both	The amount of social support and psychological stress that HIV positive women face depends on: their marital status - married or cohabiting have low social support compared to single women, women decision making power, age, education, living environment	healthy women, reduced mortalities	Parcesepe, A.M., Tymejczyk, O., Remien, R., Gadisa, T., Kulkarni, S.G., Hoffman, S., Melaku, Z., Elul, B., and Nash, D., 2019. Household decision-making power and the mental health and well-being of women initiating antiretroviral treatment in Oromia, Ethiopia. AIDS Care, 30(2): 211–218. doi:10.1080/09540121.2017.1360998.
6	Onah	2018	Nigeria	Male-female differences in households' resource allocation and decision to seek healthcare in south-eastern Nigeria: Results from a mixed methods study	To examine the male-female differences in household custody of financial resources, decision-making, and type of healthcare utilised	rural and urban	Household expenditure	financial resources and type of health care utilized	411	Mixed methods – household surveys + qualitative component	Household head or spouses or senior members of households	thematic analysis	The study identifies sole custody of household financial resources primarily by male heads, especially in married households. While joint decision-making on healthcare expenditures increased women’s access to care, it did not equate to full access to resources. Qualitative data describes women seeking permission from male heads before spending and men concealing resources from spouses. Therefore,…	Yes. They combined quantitative measures (survey, reporting who makes decisions, logistic regression) with qualitative FGDs to examine differences in decision-making for male vs female illnesses. They explicitly compared formal vs informal provider use, healthcare forgone and custody of financial resources in married households.	Sole	Sole	Male	financial resouce allocation on health care depends on: place of residence (rural or urban), who holds saving - men hold savings, resources and conceal financial resources from women, sick males are unlikely to forgo treatment and are more likely to utilize formal health care, women access health care from informal untrained vendors	Quality health care	Onah, M.N and Horton, S., 2018. Male-female differences in households' resource allocation and decision toseek healthcare in south-eastern Nigeria: Results from a mixed methods study.Social Science & Medicine, 204, 84-91. https://doi.org/10.1016/j.socscimed.2018.03.033
7	Aarnio	2018	Malawi	Husband's role in handling pregnancy complications in Mangochi District, Malawi: A call for increased focus on community level male involvement	The objective of the current study is to provide information about husbands’ role in decision-making and healthcare seeking in cases of pregnancy complications in Mangochi district, Malawi	peri-urban	treatment	treatment pregnancy complications e.g. pain, malaria	30	Qualitative – analysis of qualitative interviews	Husbands and wives	thematic analysis	Husbands are the primary decision-makers in healthcare-seeking during pregnancy complications due to their roles as father, main income earner and head of household.	Yes. Authors used in-depth interviews, analyzing couples and key informants to assess decision locus through Bourdieu’s framework, identifying economic and symbolic capital as key factors defining who decides. Joint decision-making is rare and occurs only in emergencies, bypassing usual consultation.	Sole	Sole	Male	access to healthy facility during pregnancy depends on: economic and symbolic capital of husband, household income, husband's knowledge of maternal health, ability to borrow money, ability to make joint-decisions during emergencies, hospital costs	healthy mothers, reduced maternal deaths	Aarnio, p., Kulmala, T., Olsson, P., 2018. Husband's role in handling pregnancy complications in Mangochi District, Malawi: A call for increased focus on community level male involvement. Sexula and Reproductive Healthcare, 16, 61-66.https://doi.org/10.1016/j.srhc.2018.02.005
8	Abraha	2019	Ethiopia	Social determinants of under-5 child health: A qualitative study in Wolkayit Woreda, Tigray Region, Ethiopia.	to investigate the social determinants of child health in one particularly vulnerable district as a means of informing the health policy decision-making process	rural	marternal health care	access to health care for under 5	107	Qualitative – interviews	women who gave birth in the last 5 years and live 5 km from health facility and health care workers	thematic analysis	Decision-making regarding child health, specifically healthcare-seeking and use of resources, is strongly gendered. Women have limited autonomy over finances and timing of care due to dependency on husbands or male household heads. Joint decisions are not the norm, financial power rests with men, who act as gatekeepers for seeking care. Men are the final decision-makers.	Yes. Through thematic analysis of FGDs and interviews, authors explicitly examined female autonomy and male financial control as decision-making criteria. They identify gendered resource control as a key social determinant affecting child health outcomes.	Sole	Sole	Male	Access of health care for under 5 depends on: utilization of health care in facilities, cultural and traditional factors, financial factors, seasonal mobility, and health system factors	reduced under-five mortalities	Abraha, A., Myle´us, A., Byass, P., Kahsay, A., Kinsman, J., 2019.Social determinants of under-5 child health: A qualitative study in Wolkayit Woreda, Tigray Region, Ethiopia. PLoS ONE, 14(6). https://doi.org/10.1371/journal.pone.0218101
9	Ford	2018	Zambia	Women’s decision-making and uptake of services to prevent mother-to-child HIV transmission in Zambia	we investigated the association of women’s decision making and uptake of health services for PMTCT.	rural and peri-urban	prevention	prevention of mother-to-child HIV transmission (PMTCT)	276	Quantitative - secondary analysis of population-based surveys	women who reported delivery in the 2-year period prior to the survey and were HIV-infected.	regression analysis	The study shows that decision-making around child health is mostly male-dominated, with husbands acting as the final authority in many households.	Yes, many women made health-related decisions, including those about PMTCT services and final decisions favour male control.	Sole	Sole	Male	Women involvement in decision making on infant HIV testing and infant antiretroviral drug use depends on: regional differences, culture, education, economic and religious differences	reduced infant mortalities, healthy infants	Ford, C., Chibwesha, C.J., Winston, J., Jacobs, C., Lubeya, M.K., Musonda, P., Stringer, J.S.A., Chi, B.H., 2018. Women’s decision-making and uptake of services to prevent mother-to-child HIV transmission in Zambia. AIDS CARE, 30(4), 426–434. https://doi.org/10.1080/09540121.2017.1381328
10	Som´e	2013	Burkina Faso	How decision for seeking maternal care is made - a qualitative study in two rural medical districts of Burkina Faso	to examine how decisions for maternal care are made in two rural communities in Burkina Faso	rural	maternal health care	Prevention of maternal and child mortality	30	Qualitative - IDIs + FGDs.	pregnant women, women who delivered at health facility and women who gave birth at home	Coding and analysis in NVIVO	Household decision‑making are made by husbands, in-laws (particularly mothers‑in‑law) and brothers‑in‑law decide on whether the woman seeks antenatal care or delivery at a facility. Women can decide only if they pay themselves.	Yes. Through FGDs and in-depth interviews, the authors identified decision-makers based on the household’s payment responsibility and social role. Payment capacity equated with decision authority.	Joint	Sole	Both	maternal health care access depends on: empowerment of women, permission from husband to wife, availability of mother-in-law to provide support on cooking, health of newborn and children, ability of men to pay for maternal health care	healthy mothers and infants, reduced maternal and infant mortalities	Somé, D. T., Sombié, I., Meda, N., 2018. How decision for seeking maternal care is made - a qualitative study in two rural medical districts of Burkina Faso. Reproductive Health, 10:8. doi: 10.1186/1742-4755-10-8
11	Greenspan	2019	Tanzania	Men’s roles in care seeking for maternal and newborn health: a qualitative study applying the three delays model to male involvement in Morogoro Region, Tanzania	To describe their role in maternal and newborn health care seeking	rural	maternal health care	role of men on maternal health care	27	Qualitative - using the Three Delays model	Men whose partners delivered in the last 14 months	thematic analysis	Men took ownership of their role as decision makers, controlling whether, when and how their partners seek maternal and newborn care. Final decisions concerning transport, facility use, and procurement of medications were made by men.	Yes. Through in-depth interviews, the study explored decision-making at each of the 'three delays' stages, deciding to seek care, reaching a facility and receiving care. The authors identified control over finances, transport arrangements and negotiation with providers as markers of decision locus.	Sole	Sole	Male	the role of men on maternal health care depends on: their knowledge of maternal health care, their income, distance of the health facility, seasonality, roads quality, their membership to community health insurance, cost burden	healthy mothers and infants, reduced maternal and infant mortalities,	Greenspan, J.A., Chebet, J.J., Mpembeni, R., Mosha, I., Mpunga, M., Winch, P.J., Killewo, J., Baqui, A.H., McMahon, S.A., 2019. Men’s roles in care seeking for maternal and newborn health: a qualitative study applying the three delays model to male involvement in Morogoro Region, Tanzania. BMC Pregnancy and Childbirth, 19:293. https://doi.org/10.1186/s12884-019-2439-8
12	Faye	2018	Kenya	Family influences on child nutritional outcomes in Nairobi's informal settlements	To explore the influence of household members on child feeding, in particular, the roles of grandmothers and fathers	urban	Nutrition	child feeding decisions	30	Qualitative - interviews	mothers, grandmothers, and fathers of at least one child aged 12– 59 months present at the time of interview	thematic analysis	Feeding decisions are mainly made by women. Joint decision-making occurs where mothers and grandmothers play key roles in nutrition, while fathers provide food but rarely decide on the feeding of children.	Yes, they conducted qualitative in-depth interviews with mothers, grandmothers and fathers in the same households, explicitly exploring who influences child feeding decisions.	Joint	Joint	Both	child feeding decisions are determined by: advice from grandmothers, mother's understanding of stunted growth, poverty, household food security, age of mothers (young mothers receiving support from grandmothers)	healthy children	Faye, C.M., Fonn, S., Kimani-Murage, E., 2019. Family influences on child nutritional outcomes in Nairobi's informal settlements. Child Care Health Development, (45) 509–517.
13	Beyene	2015	Ethiopia	Dietary diversity, meal frequency and associated factors among infant and young children in Northwest Ethiopia: a cross- sectional study	Assess minimum dietary diversity, meal frequency and its associated factors among infant and young children aged 6–23 months in Dangila Town, Northwest Ethiopia	urban	Nutrition	meal frequency and dietary diversity	920	Quantitative – community-based cross-sectional.	A total of 920 infants and young children aged 6 to 23 months along with their mothers were enrolled in the study	Bivariate and multivariable logistic regression	Decision-making is primarily maternal (female-dominated) rather than shared or male-led. The findings show that mothers who had decision-making power were significantly more likely to ensure their children met the minimum meal frequency.	Yes. Maternal involvement in household decision-making was used as a proxy for the decision-making locus, and it was significantly associated with better feeding practices.	Sole	Sole	Female	Diet diversity and meal frequency depends on: mothers education, age of a child, birth order of index child, living in urban area, having home gardening, media exposure, mothers involvement in decision making	healthy children	Beyene, M.,. Worku, A.G., Wassie, M.M., 2015. Dietary diversity, meal frequency and associated factors among infant and young children in Northwest Ethiopia: a cross- sectional study. BMC Public Health, 15:1007. DOI 10.1186/s12889-015-2333-x
14	Charles	2008	Nigeria	The Role of Mothers in Household Health-Seeking Behavior and Decision-Making in Childhood Febrile Illness in Okurikang/Ikot Effiong Otop Community, Cross River State, Nigeria	To examine mothers and decision making during childhood febrile illness in rural Nigeria	rural	treatment	febrille illness (Fever/high temperature, catarrh, loss of appetite, coughs)	120	Quantitative – cross-sectional community survey with structured questionnaires	household head (men and women)/caregiver	chi-square test	Mothers typically recognize illness first and initiate home care, but final health-seeking decisions require approval from fathers or extended family members. Financial and social authority resides with men or elders, making decision-making are more dominted or controlled by men.	Yes. The authors combined quantitative caregiver surveys and qualitative interviews with mothers, elders, and fathers to identify who makes decisions. They assessed financial control, authority within family structure and emergency responses to determine the locus of decision-making power.	Sole	Sole	Male	treatment choices for febrille illness depends on: knowledge and use of local remedies, patent medicine vendors as source of drugs, religious groups who encourage healing power of prayers, other than consultation fees and the payment for drugs, transport cost, cost of treatment, waiting time at the health centre, presence of husband in the household, advice from neighbours when first line of cure…	healthy children	Charles, J.O., Udonwa, N.E., Ikoh, M.U., Ikpeme, B.I., 2008. The Role of Mothers in Household Health Seeking Behavior and Decision-Making in Childhood Febrile Illness in Okurikang/Ikot Effiong Otop Community, Cross River State, Nigeria. Health Care for Women International, 29, 906–925. DOI: 10.1080/07399330802269626
15	Chuma	2009	Kenya	Coping with the costs of illness: The role of shops and shopkeepers as social networks in a low-income community in coastal Kenya	To consider the ‘multiple’ roles that shops and shopkeepers play in households’ financing of illness related costs	rural	Health expenditure	role of shops as a source of treatment	37	Qualitative – exploratory paper drawing on interviews/FGDs within a wider affordability study	household heads (men and women) and shopkeepers	content analysis	Women usually initiate care-seeking actions and the set of actions they take depends on the cash availability and extended family or shopkeeper assistance. This suggests initial actions of health care seeking are dominated by women.	Yes. Decisions to seek care and where to go was closely tied to whether funds could be mobilized from family, neighbors or shopkeepers willing to extend credit to women for their children. Financial capability, family influence, and shopkeeper credit shaped who made decisions.	Sole	Sole	Female	choice of shops as a source of medicine for treatment depends on: proximity, prices, rapport with shopkeepers, access to credit, flexible working hours, ease to reach shop, age (young women can take decisions easily)	healthy household members	Chuma, J., Molyneux, C., 2009.Coping with the costs of illness: The role of shops and shopkeepers as social networks in a low-income community in coastal Kenya. Journal of International Development,21, 252-270. DOI: 10.1002/jid.1546
16	Acosta	2019	Uganda	What does it Mean to Make a ‘Joint’ Decision? Unpacking Intra-household Decision Making in Agriculture: Implications for Policy and Practice	aims to add to the literature on intra-household decision-making and how we measure empowerment.	rural	Health expenditure	perceived joint decision making on agricultural practices	474	Mixed methods – case-study work + survey data on decision-making perceptions	Household head and spouse	Pearson’s χ2 Test	Findigs show that the final say on decisions lies with men.	Yes. They critically reviewed and deconstructed the joint decision concept. They compared how men and women report decision roles, analyzed variations across decision-making modes, and interrogated whether survey-labeled “joint” decisions corresponded to real shared authority.	Sole	Sole	Male	intra-household decision-making depends on: marriage type e.g. matriachial or patriachial, decision type (e.g.farm expenditure, livestock), hired labour, income, savings, land tenure	healthy household members	Acosta, M., Wessel, M.V., Bommel, S.V., Ampaire, E.L., Twyman, J., Jassogne, L., Feindt, P.H., 2019.What does it Mean to Make a ‘Joint’ Decision? Unpacking Intra-household Decision Making in Agriculture: Implications for Policy and Practice. The Journal of Development Studies, 56(6), 1210-1229. https://doi.org/10.1080/00220388.2019.1650169
17	Gupta	2015	Ghana	Grandmothers as gatekeepers? The role of grandmothers in influencing health-seeking for mothers and newborns in rural northern Ghana	To increase our understanding of the role that grandmothers may play in pregnancy, delivery and careseeking in northern Ghana.	rural	maternal health care	prenatal, perinatal and post-natal factors, as well as sociological and cultural factors that may influence pregnancy and birth outcomes	253	Qualitative - IDIs + FGDs across stakeholder groups.	women with newborns,community leaders,health care providers,healers, household heads, grandmothers, compound heads	thematic analysis	Findings show that men (husbands and compound heads) together with grandmothers make joint decisions where the men hold formal authority while the grandmothers exert significant influence.	Yes. Decision-making is established through qualitative interviews and focus groups, the authors explicitly identified who influences decisions, noting the roles of husbands, grandmothers, compound heads, TBAs and health staff.	Joint	Joint	Both	role of grandmothers depends on: care for infants following delivery, cultural traditions, knowledge on local treatment options	healthy infants	Gupta, M.L., Aborigo, R.A., Adongo, P.B., Rominski, S., Hodgson, A., Engmann, C.M., Moyer, C.A., 2015. Grandmothers as gatekeepers? The role of grandmothers in influencing health-seeking for mothers and newborns in rural northern Ghana. Global Public Health, 10(9), 1078-1091.
18	Koch	2010	South Africa	On health insurance and household decisions: A treatment effect analysis	To examine treatment effects associated with household insurance status, providing a detailed examination of expenditure substitution patterns within South Africa	rural and urban	Health investment	health insurance	26249	Quantitative - treatment-effect econometric analysis of survey data	households heads	regression analysis	The study does not directly define or assess sole vs. joint decision-making. It treats the household as a unified decision-making unit, applying economic models to estimate treatment effects of health insurance without exploring intra-household roles.	No. The study does not investigate who within the household makes health-related decisions. It operates at the aggregate household level, without addressing gender or power dynamics in resource allocation.	Unclear	Sole	Unclear	treatment depends: cost of food, cost of transport, cost of communication, cost of housing, place of residence (rural areas and urban), education, personal care and health expenditures	healthy household members	Koch, S., Alaba, O., 2010. On health insurance and household decisions: A treatment effect analysis. Social science & medicine,70,175–182. https://doi.org/10.1016/j.socscimed.2009.10.015
19	Ahmed	2019	Ethiopia	Socio-cultural factors favoring home delivery in Afar pastoral community, northeast Ethiopia: A Qualitative Study	To explore the socio-cultural factors influencing health facility delivery in a pastoralist region of Afar, Ethiopia.	rural	maternal health care	child delivery	186	Qualitative –KI interviews & FGDs	mothers, grandmothers and tribal leaders	thematic approach	Decisions are made jointly by husbands, clan members or mothers‑in‑law when the husband is absent. Due to lack of independence and decision‑making power of women, husbands’ make a decision on the place of delivery, if he is not at home, his clan members or his mother‑in‑law decide jointly with the mother.	Yes. Using thematic analysis of FGDs and in-depth interviews, they explicitly identified decision-makers (husbands, clan/mother-in-law) through participants’ accounts. The study reports that women lack independence and decision-making power regarding place of delivery.	Joint	Sole	Both	social factors that affect the choice of child delivery place include: workload, independence, decision-making power of women, lack of substitute for childcare and household chores during pregnancy and childbirth, trust in traditional birth attendants, traditional practices, religious beliefs	reduced maternal and infant mortalities	Ahmed, M., Demissie, M., Worku, A., Abrha, A., Berhane, Y., 2019.Socio-cultural factors favoring home delivery in Afar pastoral community, northeast Ethiopia: A Qualitative Study. Reproductive Health, 16:171. https://doi.org/10.1186/s12978-019-0833-3
20	Akaba	2016	Nigeria	A community-based, mixed-methods study of the attitudes and behaviors of men regarding modern family planning in Nigeria	To investigate the knowledge, attitudes, and extent of involvement of men in family planning in Nigeria, and to evaluate spousal communication regarding family planning	rural and urban	contraception	family planning use	152	Mixed methods – community-based study with quantitative surveys + qualitative components	married men, married women, religious leaders, community leaders, and family-planning providers	regression analysis	Husbands emerged as the dominant decision makers for family size, contraceptive method and timing of pregnancy, men’s approval was viewed as pivotal and final decisions generally rest with the husband.	Yes. The questionnaire had specific sections on men’s involvement in decision making and spousal communication and FGDs/IDIs explicitly asked who the primary decision maker was, authors then interpreted male dominance from participant reports.	Sole	Sole	Male	decisions on the use of contraception are based on: family size, higher education level, higher number of children, timing of pregnancy, choice of contraception, timing of pregnancy	smaller household size	Akaba, G., Ketare, N., Tile, W., 2016. A community-based, mixed-methods study of the attitudes and behaviors of men regarding modern family planning in Nigeria. International Federation of Gynecology and Obstetrics,135,86-90.https://doi.org/10.1016/j.ijgo.2016.04.009
21	Adjiwanou	2014	Uganda, Ghana, Tanzania, Kenya	Gender inequality and the use of maternal healthcare services in rural sub-Saharan Africa	To examine the influence of the gender inequality on the use of antenatal care and skilled birth attendance in rural sub-Saharan Africa	rural	maternal health care	marternal health delivery and violence against women	12228	Quantitative – multilevel structural equation modeling on DHS data	women	regression analysis	The study does not explore decision-making through qualitative narratives. Instead, it uses a quantitative decision-making score based on DHS data, measuring whether women make decisions alone or jointly with their spouse on health care, household purchases, and visits. We use a decision-making score based on three variables from DHS: who usually decides on (1) the respondent’s health care, (2) l…	Yes. The authors used a structured index derived from DHS indicators to assess women’s decision-making authority. They also acknowledged that this measure has limitations in capturing complex household power dynamics. Women’s decision-making power is one of the explanatory variables, measured through DHS decision-making items. Although commonly used, we acknowledge these do not fully capture powe…	Unclear	Sole	Unclear	Gender inequality depends on: - gender norms, decision-making power, attitude towards violence, type of delivery i.e. traditional healer or modern facility, attitude towards violence	healthy mothers	Adjiwanou,V., LeGrand, T., 2014. Gender inequality and the use of maternal healthcare servicesin rural sub-Saharan Africa. Health & Place, 29, 67-78. https://doi.org/10.1016/j.healthplace.2014.06.001
22	Onah	2014	Nigeria	Out-of-Pocket Payments, Health Care Access and Utilisation in South-Eastern Nigeria: A Gender Perspective	To investigate the gendered impact of OOPs on healthcare utilisation in south-eastern Nigeria.	rural and urban	Health expenditure	male-headed and female-headed decisions on treatment seeking	411	Mixed methods – survey of 411 households + 6 FGDs	Household head and spouse	Descriptive statistics	Decision-making is made solely by men, suggesting male dominance, though some joint decision-making is reported, especially regarding healthcare finance. Women often must seek permission and are excluded if men conceal funds.	Yes. They used both quantitative survey data (FGDs/household custody) and qualitative interviews to reveal these dynamics. The authors explicitly analyzed household decision-making locus by examining who holds financial custody and who decides on healthcare expenditures.	Sole	Sole	Male	the vulnerability of female-headed households depend on: cost burden, the choice of health provider, funding sources, coping strategies, health care affordability, regulation of patent medicine vendors, introduction of insurance, borrowing from social networks sources i.e. friends, neighbours and relatives	healthy household members	Onah, M.N., Govender, V., 2014. Out-of-Pocket Payments, Health Care Access and Utilisation in South-Eastern Nigeria: A Gender Perspective.PLoS ONE 9(4). doi:10.1371/journal.pone.0093887
23	Amaghionyeodiwe	2008	Nigeria	Determinants of the choice of health care provider in Nigeria	To investigate the determinants of households’ choice of health care provider in Nigeria	rural and urban	treatment	Mild fever and/or Malaria	7920	Quantitative – multinomial logit on survey data	household heads, patients and inpatients	regression analysis	Sole decision-making is generally attributed to the household head, typically the father - implying male dominance. The study notes: traditionally in Nigeria, the father, as the head of family or household should be the main decision-maker for his family. This also applies to the choice of health care provider when a member of the household is sick. It also acknowledges that mothers made decision…	Yes. The authors examined household headship and associated it with decision-making in provider choice. They also considered demographic, enabling and illness-related factors. However, they did not use a formal framework specifically labeled as decision-making locus. The consideration of who heads the household and takes decisions in the context of illness provides implicit criteria for decision-…	Sole	Sole	Male	choice of treatment depends on: Income, prices, age, education, hospital type of hospitals, household head, in female-headed households women made decisions, distance and money prices, age	healthy household members	Amaghionyeodiwe, L.A., 2008. Determinants of the choice of health care provider in Nigeria. Health Care Manage Sci, 11, 215-227. DOI 10.1007/s10729-007-9038-3.
24	Amugsi	2016	Ghana	Women’s participation in household decision-making and higher dietary diversity: findings from nationally representative data from Ghana	To examine the association between women’s decision-making autonomy and women’s achievement of higher dietary diversity (DD) and determine the socio-demographic factors that can independently predict women’s attainment of higher DD.	rural and urban	nutrition	dietary diversity	2262	Quantitative – DHS analysis with regression	women	regression analysis	Decision-making was measured as participation in specific domains such as household purchases, health care, money spending. Findings show that women dominate dietary decision-making. For example, 79.2% had a say in household purchases and those who participated were more likely to achieve higher dietary diversity.	Yes. The authors operationalized decision-making locus through indicators such as final say in specific decisions (e.g., money, health care, household purchases). These were analyzed in both bivariate and multivariate models to assess their relationship to dietary diversity, implicitly reviewing how locus of decision-making is measured.	Sole	Unclear	Females	Choice of household diet diversity depends on: age, education, parity, occupation, ethnicity, religion, sex of household head, household level factors, place of residence, household wealth index, presence of co-wives, number of children under 5 years, and number of household members	healthy household members	Amugsi, D. A., Lartey, A., Kimani-Murage, E and U.Mberu B., 2016. women’s participation in household decision-making and higher dietary diversity: findings from nationally representative data from Ghana. Journal of Health, Population and Nutrition, 35:16 DOI 10.1186/s41043-016-0053-1
25	Mkandawire	2019	Malawi	“The role of the man is to look for food”: Lessons from men’s involvement in maternal and child health programmes in rural Central Malawi	To understand the complementary role of men in maternal and child nutrition	rural	maternal health care	martenal health care and child health	36	Qualitative – desk review + IDIs + FGDs	men and women	thematic approach	Decision-making is joint where terms of cooperation and complementarity, men take on provider roles (look for food), share responsibilities in food preparation, childcare and household chores with women, particularly during pregnancy or illness. Instances of more equitable shared roles are highlighted.	While the study doesn’t use a formal decision‑making locus framework, it implicitly examines locus through observed changes in roles and who performs specific tasks (e.g., male champions, traditional leaders enforcing fathers’ attendance). It assesses whether men’s involvement enhances equitable decision-making.	Joint	Joint	Both	maternal health care and child delivery is determined by: pregnancy time/phase, traditional gender roles, ability of a couple to work together, men’s involvement and role	healthy mothers and infants	Mkandawire, E., Hendriks, S.L.,2019. “The role of the man is to look for food”: Lessons from men’s involvement in maternal and child health programmes in rural Central Malawi. PLoS ONE 14(8): e0221623. https://doi.org/10.1371/journal.pone.0221623.
26	Deressa	2007	Ethiopia	Economic costs of epidemic malaria to households in rural Ethiopia	To estimate the direct and indirect costs of malaria morbidity among communities in an epidemic area in rural Southcentral Ethiopia.	rural	treatment	treatment-seeking behaviour for malaria	2195	Quantitative – community-based cross-sectional (2,195 households)	head of households or their spouses	descriptive statistics	Information was collected through interviews with heads of households or their spouses, suggesting an implicit assumption of individual (often male) household head decision-making though it is not exclusive.	No explicit criteria or review process was used to determine who made decisions regarding treatment-seeking behavior. The focus was on treatment-seeking behavior and associated costs rather than the decision-making process itself. The study does not directly address decision-making as sole or joint. For children, both parents or the mother were sometimes interviewed.	Unclear	Joint	Unclear	Economic costs of malaria prevention depends on: the amount of resources - agricultural inputs, school fees, household assets and other investments (socio-economic status), average treatment cost per patient at private clinics	healthy mothers and infants	Deressa, W., Hailemariam, D., Ali, A., 2007. Economic costs of epidemic malaria to households in rural Ethiopia. Tropical Medicine and International Health, 12(10), 1148-1156.
27	Franckel	2008	Senegal	Health-seeking behaviour for childhood malaria: Household dynamics in rural Senegal	To study the family as a health management group for childhood illness, and to identify the functions and constraints of its organization	rural	treatment	childhood inllness	902	Quantitative – retrospective quantitative survey (n=902 children)	child's mother, father and 2 other relatives	regression analysis	Decision-making is predominantly collective/joint, involving mothers, fathers and other relatives. The treatment decision outside the home was collective in 71% of cases and multiple individuals were involved in 68% of all morbid episodes. Roles are complementary by gender, generation and family structure.	Yes. They measured the decision-making locus quantitatively by recording who suggested or decided on treatment path, captured via multi-person involvement. While not framed as “locus,” the proportions (collective vs individual) and caregiver roles provide explicit criteria.	Joint	Joint	Both	treatment choice of childhood illness depends on: recovery time, cost of treatment, relationship to the child, gender norms, intergenerational relations, characteristics of family unit, severity of malaria symptoms	healthy children	Franckel, A., Lalou, R., 2009. Health-seeking behaviour for childhood malaria: Household dynamics in rural Senegal. Journal Biosocial sciences, 41, 1-19. doi:10.1017/S0021932008002885
28	Gabani	2019	Liberia	Households forgoing healthcare as a measure of financial risk protection: an application to Liberia	To overcome this limitation and improve financial risk protection by measuring HFH incidence and comparing it with CHE standard measures	rural and urban	Health expenditure	out-of-pocket expenditure, household consumption expenditure	4085	Quantitative – methodological paper + application to survey data	households	regression analysis	This study does not address decision-making (sole or joint). It's centered on financial metrics (catastrophic expenditure and forgone care), without discussion of who in the household makes healthcare decisions.	No. The authors did not measure or review any criteria related to decision-making locus. Their analysis focuses on financial outcomes, not decision-making processes.	Unclear	Unclear	Unclear	out-of-pocket expenditure depends on: proportion of non-food expenditure, out-of-pocket expenditure on health care, prevalence of health shocks, the utilization of inpatient services out of the total expenditure, amount spend on food, health and inpatient services	healthy household members	Gabani, J., Guinness, L., 2019. Households forgoing healthcare as a measure of financial risk protection: an application to Liberia. International Journal for Equity in Health, 18:193. https://doi.org/10.1186/s12939-019-1095-y
29	Ganle	2015	Ghana	How intra-familial decision-making affects women’s access to, and use of maternal healthcare services in Ghana: a qualitative study	To examine how intra-familial decision-making affects women’s ability to access and use maternal health services.	rural and urban	maternal health care	family decisions and women's access to maternal health care	185	Qualitative – FGDs & interviews with mothers & providers	expectant and lactating mothers	thematic analysis	Take‑up of maternal healthcare is predominantly decided jointly by husbands, mothers‑in‑law or both.	Yes, authors quantified locus by reporting who made the final decision across cases (husband, mother‑in‑law, joint, self), thus explicitly reviewing decision‑making locus. Decisions are collective, with women themselves making the final decision in only a small proportion of cases (2.7%).	Joint	Joint	both	access to maternal health care depends on: the values and opinions of husbands, access to traditional birth attendants, value placed on children, gender norms that require a woman to ask permission, religious beliefs, ability to access skilled health care, pronounced culture of communal decision-making	healthy mothers	Ganle, J.K., Obeng, B., Segbefia, A.Y., Mwinyuri, V., Yeboah, J.Y., Baatiema, L., 2015. How intra-familial decision-making affects women’s access to, and use of maternal healthcare services in Ghana: a qualitative study. BMC Pregnancy and Childbirth, 15:173. DOI 10.1186/s12884-015-0590-4
30	Lungu	2017	Malawi	What influences where they seek care? Caregivers’ preferences for under-five child healthcare services in urban slums of Malawi: A discrete choice experiment	To determine the relative importance of health facility factors in seeking healthcare for childhood illnesses in urban slums of Malaw	urban	treatment	access to health facility - hypothetical	340	Quantitative – discrete choice experiment	child caregivers	regression analysis	The study does not examine household decision-making structure (sole vs. joint). It focuses only on caregivers’ stated preferences for facility attributes, not on who within the household decides.	No. Interviews were conducted with household heads (predominantly male) to assess socio‑economic conditions, without discussing who decides on health care payments. There is no evaluation or classification of decision-making locus. The analysis centers solely on health facility attribute preferences using a Discrete Choice Experiment.	Unclear	Unclear	Unclear	The choice of health facility depends on: waiting time, carer's access to medicines and equipment to thoroughly treat children, good attitude of health workers, cost of health care	healthy mothers	Lungu, E.A., Obse, A.G., Darker, C., Biesma, R., 2018. What influences where they seek care? Caregivers’ preferences for under-five child healthcare services in urban slums of Malawi: A discrete choice experiment. . PLoS ONE 13(1):e0189940. https://doi.org/10.1371/journal.pone.0189940
31	Gerstl	2013	DR Congo	Who Can Afford Health Care? Evaluating the SocioEconomic Conditions and the Ability to Contribute to Health Care in a Post-Conflict Area in DR Congo	To determine the socio-economic conditions of the population and to assess their ability to contribute to health care.	rural	Health expenditure	allocation of income on health and other household needs e.g. food	553	Quantitative – cross-sectional socio-economic survey & analysis	Farmers (household heads)	summary statistics	The type of decisions made are not clear	No. The authors did not review or establish any criteria for decision‑making locus. Their focus was exclusively on households’ ability or willingness to pay consultation and drug fees.	Unclear	Unclear	Unclear	health expenditure depends on: available income, type of health facility whether public or private, ability to pay consultation and drug fees, availability of transport, number of school going children	healthy mothers	Gerstl, S., Sauter, J., Kasanda, J., Kinzelbach, A., 2013. Who Can Afford Health Care? Evaluating the SocioEconomic Conditions and the Ability to Contribute to Health Care in a Post-Conflict Area in DR Congo. PLoS ONE 8(10): e77382.doi:10.1371/journal.pone.0077382
32	Olasehinde	2015	Nigera	Determinants of household health expenditure in Nigeria	To expand the domain of household health expenditure by analysing at national, urban and rural levels	rural and urban	health expenditure	factors that determine resource allocation	332938	Quantitative – econometric analysis of household health spending determinants	Males and female heads	regression analysis	The study does not directly discuss how health expenditure decisions are made within the household. It is based on cross-sectional data using household-level indicators and does not analyze the role of individual decision-makers within households.	No. The analysis focuses on economic and demographic determinants of household health expenditure. There is no review or operational definition of decision-making authority or locus within the household.	Unclear	Unclear	Unclear	Resource allocation decisions depend on: individual characteristics like age, religion, education and household characteristics like income, size and headship	healthy household members	Olasehinde, N., Olaniyan, O., 2015. Determinants of household health expenditure in Nigeria. International Journal of Social Economics, 44(12), 1694-1709.DOI 10.1108/IJSE-12-2015-0324
33	Onarheim	2017	Ethiopia	What if the baby doesn't survive? Health-care decision making for ill newborns in Ethiopia	To examine families' decision making and health-care-seeking in Butajira, Ethiopia	rural and urban	treatment	mothers' illnewborns	41 individuals and 7 FGDs	Qualitative – observations, 41 IDIs & 7 FGDs	health-care workers,mothers, primary caretakers	content analysisL34	The type of decisions made are not clear	No explicit review or formal criteria; however, the authors discussed how family understandings and resource constraints influenced the locus of decision-making, linking it to newborn’s perceived personhood and survival probability.	Unclear	Unclear	Unclear	seeking health care for newborns depends on: severity of the illness, the age of the newborn, hope for survival, expected costs and benefits, other urgent commitments in the households, the attitude of husbands and other family members towards newborn illness, implication of death, value of the child because if he/she has disability is less valued, availability of drugs, whether admission to the …	healthy infants	Onarheim, K.H., Sisay, M.M, Gizaw, M and Moland, K.M., 2017. What if the baby doesn't survive? Health-care decision making for ill newborns in Ethiopia. Social medicine & medicine, 195,123-130 https://doi.org/10.1016/j.socscimed.2017.11.003
34	Atake	2019	Burkina Faso, Mali, Niger and Chad	Women’s empowerment and fertility preferences in high fertility countries in Sub-Saharan Africa	To examine the association between women’s empowerment and fertility preferences of married women aged 35 years and above in four high fertility Francophone Sub-Saharan Africa (FSSA) countries	rural and urban	contraception	decisions on the number of children a woman should have	7324	Quantitative –surveys	women and men	regression analysis	The type of decisions made are not clear	Yes. The authors constructed a multi-dimensional empowerment index using PCA. Decision-making is measured as one dimension of women’s empowerment, alongside household resource control, education, and labor participation, captured via DHS indicators. However, the study does not distinguish between sole vs joint decision-making; it considers overall decision-making agency as part of an index.	Unclear	Unclear	Unclear	women's contraception and fertility preferences depend on: economic empowerment that include – labour market access, type of earnings, access to land and housing, women education, access to information, household wealth status, husband education, household size, religious affiliation, place of residence and type of marriage/union	smaller household size	Atake, E and Ali, P.G., 2019. Women’s empowerment and fertility preferences in high fertility countries in Sub-Saharan Africa. BMC Women's Health, 19:54. https://doi.org/10.1186/s12905-019-0747-9
35	Stern	2017	Rwanda	The Doing and Undoing of Male Household Decision-Making and Economic Authority in Rwanda and its implications for Gender Transformative Programming.	To explore two key norms that underpin intimate partner violence in Rwanda: men’s roles as economic providers and decision making authorities in the household	rural, urban and peri-urban	women decision making	men's role as providers. role of male decision-making	192	Qualitative – interviews within an IPV programme evaluation	women and men	thematic analysis	The type of decisions made are not clear	No formal decision-locus framework, but authors examine and discuss the fluidity of male authority, showing how decision-making locus is shifting in practice under certain economic and social conditions.	Unclear	Unclear	Unclear	women's decision-making power depends on: Cultural norms, childcare and domestic responsibilities, women's attitude toward's domestic violence	higher decision-making power for women	Stern, E., Heise, L and McLean, L., 2017. The Doing and Undoing of Male Household Decision-Making and Economic Authority in Rwanda and its implications for Gender Transformative Programming. Culture, health & sexuality, 20 (9). https://doi.org/10.1080/13691058.2017.1404642
36	Haskins	2017	South Africa	Insights into health care seeking behaviour for children in communities in KwaZulu-Natal, South Africa	To generate knowledge about the role of, and influences on, caregivers with regard to decision-making about when and where to seek care for sick children	rural and peri-urban	treatment	health care seeking for a sick child	84	Qualitative – qualitative, exploratory design using participatory techniques	men and women	inductive approach and thematic coding	Decision-making is joint made among mothers, fathers and other family members. Mothers often identify illness first but consult others, especially grandmothers, before deciding. Fathers and other family members together with mothers jointly contribute.	Yes. Authors used thematic coding of focus group data to analyze who makes decisions. They reviewed household dynamics, symptom perception and roles of mothers, grandmothers, and fathers.	Joint	Joint	Fathers, grandmothers,mothers	health seeking behaviour for a sick child depends on: perception of illness (traditional or western), perception of father's role by women in child treatment seeking, ability of mother to engage in home care treatment, severity of illness, ability of grandmothers to advice on treatment requirement, availability of medicine, trained health professionals at the clinic and child's behaviour change	healthy children	Haskins, L., Grant, M., Phakathi, S., Wilford, A., Jama, N., Horwood, C., 2017. Insights into health care seeking behaviour for children in communities in KwaZulu-Natal, South Africa. African Journal of Primary Health Care & Family Medicine, 9(1), a1378. https://doi.org/10.4102/phcfm.v9i1.1378.
37	Hindin	2005	Zimbabwe, malawi, zambia	Women’s input into household decisions and their nutritional status in three resource-constrained settings	To understand the role of women’s input into household decisions as a possible factor contributing to women’s undernutrition in settings where HIV/AIDS and drought have constrained household resources	rural and urban	nutrition	link between decision-making and chronic energy deficiency	11009	Quantitative - analysis linking decision-making input to nutritional status	women	regression analysis	Findings show decision-making are dominated by male.	Yes. Sole or joint decision-making was established using DHS-based survey questions asking women who had final say in key domains including healthcare, large purchases, and spending of household income. Responses were categorized as (1) woman alone, (2) husband/partner alone, or (3) jointly. Dichotomous variables were created for each decision domain, and indices were computed to reflect the numb…	Sole	Sole	Male	Chronic energy deficiency in women with HIV depends on: men's involvement in nutrition decisions, emotional and financial support, resource availability, body mass index, residence - rural (significant) or urban, household wealth, household size, type of marriage (polygamous), education level (none), husband/partner say on what to cook, husband/partner say on the number of children to have	healthy children, reduced child mortalities	Hindin, M.J., 2005. Women’s input into household decisions and their nutritional status in three resource-constrained settings. Public Health Nutrition: 9(4), 485–493. DOI: 10.1079/PHN2005865
38	Hjelm	2008	Uganda	Beliefs about health and illness: a comparison between Ugandan men and women living with Diabetes Mellitus	To explore beliefs about health and illness that might affect self-care practice and healthcare-seeking behaviour in men and women with DM in Uganda		treatment	beliefs about health care seeking for diabetes mellitus	25	Qualitative - semi-structured interviews + qualitative content analysis	men and women	content analysis	Findings show clear male dominance in decision making. Participants' narratives suggested that men were more likely to control decisions related to seeking healthcare, especially in relation to affordability and access.	Yes, the authors used semi-structured interviews to explore beliefs about health and illness among Ugandan men and women living with diabetes. While gendered patterns of authority were evident in how men and women described health behaviors and constraints, the authors did not explicitly categorize decision-makers or quantify input. However, participants’ descriptions implied that men had greater…	Sole	Sole	Male	Beliefs about health care for diabetes mellitus depends on: their ability to perform daily activities, affordability of drugs, their sexual perfomance, lifestyle, check-up visits and affordability of basic needs, good hygiene and following advice. For women it depends on: physical, social, mental and spiritual well-being	healthy men and women	Hjelm, K., Nambozi, G., 2008. Beliefs about health and illness: a comparison between Ugandan men and women living with Diabetes Mellitus. International Nursing Review 55, 434–441,doi: 10.1111/j.1466-7657.2008.00665.x.
39	Hollos	2004	Tanzania	Which African men promote smaller families and why? Maritalrelation sand fertility in a Pare community inNorthern Tanzania	To identify which men desire fewer children, under what circumstances, and why	rural	contraception	men's involvement in family planning	614	Mixed methods – ethnography & in-depth interviews	household heads, women and men	regression analysis	Findings show that joint decision-making (e.g., about number of children) is characteristic of partner-choice, companionate unions among younger, more educated men.	Yes. Decision-making locus is established via survey and qualitative data: men who prefer smaller families are those in partner‑choosing marriages, who communicate with their wives about important issues, and make joint decisions, including the number of children.They hypothesized and confirmed through ethnographic interviews and follow-up surveys. These criteria were reviewed and operationalized…	Joint	Joint	Both	men's participation in family planning decisions depends on their: education level, marital status, age, religion, whether marriages are arranged by elders, whether they communicate with their wives, joint decision-making on the number of children	smaller household size	Hollos, M., Larsen,U., 2004. Which African men promote smaller families and why? Maritalrelation sand fertility in a Pare community inNorthern Tanzania. Social Science & Medicine,58,1733–1749.
40	Iganus	2015	Ethiopia, Tanzania, Nigeria	Roles and responsibilities in newborn care in four African sites	To explore roles and responsibilities in newborn care in the intra- and postpartum period in Nigeria, Tanzania and Ethiopia	rural	maternal health care	post-natal care	282	Qualitative – in-depth interviews content/framework analysis	mothers, grandmothers, fathers, health workers, and birth attendants	content and framework analysis	Decision-making locus is joint between fathers, mothers, female family members and birth attendants on maternal health care.	Yes. The authors used qualitative in-depth interviews with multiple stakeholder groups (mothers, fathers, grandmothers, birth attendants, health workers) to capture who performs and who decides care tasks. They tracked locus across time periods (intrapartum, early, later newborn). They clearly operationalized decision-making roles at each stage based on responses .	Joint	Joint	Both	post-partum decisions on newborns depend on: advice from birth attendants, gender roles of fathers as financial providers, availability of female helpers to care for the new-born, trust on health care workers and elder females	healthy newborns	Iganus, R., Hill, Z., Manzi, F., Bee, M., Amare, Y., Shamba, D., Odebiyi, A., Adejuyigbe, E., Omotara, B., Skordis-Worrall, J., 2015. Roles and responsibilities in newborn care in four African sites. Tropical Medicine and Internaional Health, 20(10), 1258-1264. doi:10.1111/tmi.12550
41	Kazembe	2007	Malawi	Choice of treatment for fever at household level in Malawi: examining spatial patterns	To quantify the spatial effect of area of residence on the choice of treatment among care-givers of children of fever in Malawi, in order to identify areas of increased or decreased risk.	rural and urban	treatment	choice of treatment provider (home, shop, or formal hospital care, others) for malaria fever	13220	Quantitative – DHS analysis with multinomial logistic regression & spatial models	care-givers of children with fever	regression analysis	The type of decisions made are not clear	The analysis did not include or assess any criteria related to identifying who made decisions (sole or joint). The study analyzed spatial and household determinants of treatment provider choice (e.g., home, shop, health facility) for childhood fever, not the locus of decision‑making (sole vs. joint) within households.	Unclear	Unclear	Unclear	choice of treatment provider and the decision to seek care for children depends on: mothers age, partner's education, place of residence, assets such as radio, and access to media, place of residence, availability of drugs, quality of care, cultural differences in rural and urban areas, ethinicity, household size, partners education, care-giver's age and care factors including unavailability and …	healthy children	Kazembe, L.N., Appleton, C.C., Kleinschmidt, I., 2006. Choice of treatment for fever at household level in Malawi: examining spatial patterns. Malaria Journal, 6:40. doi:10.1186/1475-2875-6-40
42	Kruk	2008	Tanzania	User fee exemptions are not enough: out-of-pocket payments for ‘free’ delivery services in rural Tanzania	To identify the main drivers of costs of facility delivery and the financial consequences for households among rural women in Tanzania, a country with a policy of delivery fee exemptions	rural	health expenditure	maternal health cost delivery	1204	Quantitative – household interviews/costing, observational analysis	women	summary statistics	The type of decisions made are not clear	The study focuses on women's experiences with out-of-pocket costs for supposedly free delivery services, including the economic burden and perceptions of quality, without detailing who made the decision to seek care.	Unclear	Unclear	Unclear	delivery costs depend on: whether women have assets to sell or someone to borrow the money, whether in rural health facility, transport costs, health care provider fees	healthy mothers and infants	Kruk, M.E., Mbaruku, G., Rockers, P.C., Galea, S., 2008. User fee exemptions are not enough: out-of-pocket payments for ‘free’ delivery services in rural Tanzania. Tropical Medicine and International Health, 13(12), 1442-1451.doi:10.1111/j.1365-3156.2008.02173.x
43	Fapohunda	2013	Nigeria	When Women Deliver with No One Present in Nigeria: Who, What, Where and So What?	To assess who, what, where and the so what of this practice using 2008 Nigeria DHS (NDHS) data	rural and urban	maternal health care	childbirth without birth attendant	48871	Quantitative – 2008 NDHS analysis	women	regression analysis	Findings clearly suggest that men dominate decision-making maternal delivery outcomes.	Yes. Women were asked who had final say in key household domains such as decisions about their own healthcare, large household purchases, and visiting family or relatives. Responses were categorized as (1) woman alone, (2) husband/partner alone, or (3) jointly. These were used to create a composite index reflecting women's level of participation: no participation, partial participation, or full p…	Sole	Sole	Male	the likelihood of a pregnant woman giving birth without an attendant depends on: women’s age at birth, birth order, religion, place of residence, mother’s education, wealth, decision-making autonomy, social support, economic security	healthy infants and mothers	Fapohunda, B.M., Orobaton, N.G., 2013. When Women Deliver with No One Present in Nigeria: Who, What, Where and So What?PLoS ONE 8(7): e69569. doi:10.1371/journal.pone.0069569
44	Fawole	2015	Nigeria	Women’s status within the household as a determinant of maternal health care use in Nigeria	To describe how women’s position in the household affects receipt of maternity care services	rural and urban	maternal health care	women's household position and maternal health care access	14642	Quantitative – cross-sectional analysis	households (women and men)	regression analysis	The study finds that sole decision-making is predominantly male-dominated within households. Most maternal healthcare decisions, such as attending antenatal care, choosing a health facility, or seeking delivery services, are often dominated by husbands or male heads of households. Women's ability to make independent health decisions is limited, indicating sole male control.	Yes.The authors used structured survey questions to assess who makes key decisions regarding maternal healthcare. These included who decides when and where a woman seeks care, and whether she needs permission. The responses served as indicators of the decision-making locus, showing that male authority strongly influenced access to care.Where joint decisions occur, they are minimal and often conti…	Sole	Sole	Male	women's position in the household and access to maternal health care depends on: education, place of residence, wealth, access to skilled antenatal and delivery services, women's ability to control resources	healthy mothers	Fawole, O.I., Adeoye, I.A., 2015. Women’s status within the household as a determinant of maternal health care use in Nigeria. African Health Sciences, 15(1).DOI: http://dx.doi.org/10.4314/ahs.v15i1.28
45	Lamidi	2015	Nigeria	State Variations in Women’s Socioeconomic Status and Use of Modern Contraceptives in Nigeria	To examine the variations in women’s socioeconomic status and modern contraceptive use across states in Nigeria	rural	contraception	women contraception uptake	18910	Quantitative – multilevel logistic regression on NDHS	women	regression analysis	The type of decisions made are not clear	Yes. Women responded to who has final say in their healthcare decisions (one domain). The variable was categorized as: (1) woman alone, (2) husband/partner alone, or (3) jointly. The coded response was included in multilevel logistic regression models and found to be significantly associated with modern contraceptive use, even after adjusting for education, employment, wealth and other covariates	Unclear	Unclear	Unclear	predictors of contraception use among women include: husband’s education, being resident in urban areas, age, ethnicity, religion, fertility desire, number of surviving children, number of co-wives	smaller household size	Lamidi, E.O.,2015. State Variations in Women’s Socioeconomic Status and Use of Modern Contraceptives in Nigeria. PLoS ONE 10(8): e0135172. doi:10.1371/journal.pone.0135172
46	McKenna	2019	Republic of Congo	Women’s decision-making power and undernutrition in their children under age five in the Democratic Republic of the Congo: A cross-sectional study	To evaluate the association between women’s decision-making power and stunting/wasting in their children under age five in the DRC.	rural and urban	nutrition	undernutrition of children under age of 5	3721	Quantitative – cross-sectional DHS analysis.	women	regression analysis	The type of decisions made are not clear	The authors operationalized decision-making participation using DHS variables across five domains, incorporating participation (alone or jointly) into multivariable regression. However, they did not review decision-making locus criteria in detail nor differentiate between sole and joint roles, they used a general empowerment measure.	Unclear	Unclear	Unclear	stunted growth in children under the age of 5 depends on: child’s sex, age, mother’s education, mother’s age, preceding birth interval, number of children under five in the household, place of residence, husband / partner’s income	healthy children	McKenna, C.G., Bartels, S.A., Pablo, L.A., Walker, M., 2019. Women’s decision-making power and undernutrition in their children under age five in the Democratic Republic of the Congo: A crosssectional study. PLoS ONE, 14(12): e0226041. https://doi.org/10.1371/journal.pone.0226041
47	Medina-Lara	2014	Malawi	Stated preferences for anti-malarial drug characteristics in Zomba, a malaria endemic area of Malawi	To measure the strength of preference for adult antimalarial drug treatment attributes of heads of urban, rural and peri-urban households in a resource-limited malaria-endemic area of sub-Saharan Africa	urban, rural and peri-urban	treatment	malaria treatment - hypothetical	508	Quantitative – stated-preference / discrete choice.	men and women	regression analysis	The type of decisions made are not clear	The research did not define, assess or review any criteria related to who made decisions (sole or joint). It focused solely on drug attribute preferences using mixed logit models.	Unclear	Unclear	Unclear	preferences for antimalaria drug depends on: price effects, pruritus risk, treatment recommendation by a professional. duration of prophylaxis across respondents is explained by: education, household per capita expenditure, sex, age, place of residence	Reduced infections	Medina-Lara, A., Mujica-Mota, R.E., Kunkwenzu, E.D., Lallo, D.G., 2014. Stated preferences for antimalarial drug characteristics in Zomba, a malaria endemic area of Malawi. Malaria Journal, 13:259. doi:10.1186/1475-2875-13-259
48	Montgomery	2006	Tanzania	‘To help them is to educate them’: power and pedagogy in the prevention and treatment of malaria in Tanzania	To examine the knowledge and power dynamics of provider–patient interactions and the implications for malaria treatment of educating mothers during consultations	rural and urban	treatment	malaria treatment among children under 5	134	Qualitative – ethnographic study	parents and caretakers for children under 5	thematic analysis	Decision-making is treatment decisions in the house are male dominated with male family members and seniors holding the final authority.	Yes, through qualitative interviews that examined power dynamics. They operationalized locus by observing who had ultimate control over treatment decisions in households. Criteria were derived from informant statements and power/pedagogy analysis rather than structured domains. For example, healthcare-workers blamed mothers even though they have knowledge, yet lack final authority .	Sole	Sole	Male	decisions to seek health care for malaria treatment among children under 5 depends on: gender norms, sexual division of labour, care of the family by women regardless of unequal access to financial resources, blame for late attendance, whether the child's father makes the decision on time, health care perception, perception of mothers who do not take a child to the hospital on time	reduced infections and infant mortalities	Montgomery, C.M., Mwengee, W., Kong'ong'o, M., Pool, R., 2006. ‘To help them is to educate them’: power and pedagogy in the prevention and treatment of malaria in Tanzania. Tropical Medicine and International Health, 11(11), 1661-1669. doi:10.1111/j.1365-3156.2006.01719.x
49	Mosha	2013	Tanzania	Family planning decisions, perceptions and gender dynamics among couples in Mwanza, Tanzania: a qualitative study	This study explored family planning (FP) decisions, perceptions and gender dynamics among couples in Mwanza region of Tanzania.	urban, rural and peri-urban	contraception	decision-making on family planning	98	Qualitative – IDIs/FGDs	Males and female heads	content analysis	Most participants described men as key or dominant decision-makers on contraceptive use.	No. Decision-making was established through qualitative methods,12 focus group discussions and 6 in-depth interviews with married/cohabiting men and women aged 18–49 in Mwanza, Tanzania. Participants were asked open-ended questions about who makes decisions on family planning, number of children, and child spacing. There were no predefined domains or structured tools (like DHS surveys) used to op…	Sole	Sole	Male	men's interest to participate on family planning decisions depends on: men's knowledge on family planning, residence-urban areas, access to information, education, cost of living, number of children to have, perception of children as assets to provide labour, gender and communication between couples, influence from in-laws	smaller household size	Mosha, I., Ruben, R., Kakoko, D., 2013. Family planning decisions, perceptions and gender dynamics among couples in Mwanza, Tanzania: a qualitative study. BMC public health, 13:523. doi:10.1186/1471-2458-13-523
50	Mrisho	2007	Tanzania	Factors affecting home delivery in rural Tanzania	To understand of gender issues relating to health and help-seeking behaviour with epidemiological knowledge concerning place of delivery	rural	maternal health care	home child delivery	21600	Quantitative - surveys	women aged 15–49 years with children born 3 years prior to the survey	thematic and regression analysis	The type of decisions made are not clear	No formal criteria (sole or joint) were reviewed. Rather, decision-making locus is inferred indirectly via household headship and qualitative exploration of gender roles in delivery choices, not systematic criteria.	Unclear	Unclear	Unclear	Home child delivery depends on: income, transport, sudden onset of labour, hospital staff attitudes, privacy, quality of service, tradition and cultures, ethnicity, gender of the household head, mother’s education, mother’s age at child birth	healthy infants and mothers	Mrisho, M., Schellenberg, J.A., Mushi, A.K., Obrist, B., Mshinda, H., Tanner, M., Schellenberg, D., 2007. Factors affecting home delivery in rural Tanzania. Tropical Medicine and International Health, 12(7), 862-872. doi:10.1111/j.1365-3156.2007.01855.x
51	Munguambe	2016	Mozambique	Barriers and facilitators to health care seeking behaviours in pregnancy in rural communities of southern Mozambique	To understand women’s health care seeking practices during pregnancy, taking into account the underlying social, cultural and structural barriers to accessing timely appropriate care	urban and peri-urban	treatment	women health seeking during pregnancy- headaches, flu-like symptoms, perceived high blood pressure, body pain and backache	196	Qualitative – multi-site interviews/FGDs	(partners, mothers and mothers-in-law), traditional healers, matrons, and primary health care providers	thematic analysis	Women and men made decision jointly with their partners on maternal health care and treatment seeking.	Yes. Decision-making locus varies by pregnancy stage: (1) Routine ANC visits, women decide themselves but must inform partners and often ask permission; (2)Illness/emergency or delivery, final decisions are made by partners, husbands, elders, or household decision-makers, causing delays; (3) health workers, TBAs, and community health actors play advisory/referral roles.	Joint	Joint	Both	seeking treatment during pregnancy depends on: severity of symptoms as recognised by men, influence by birth attendants, community health workers, neighbours on referrral decisions, limited access to transport, money to seek care in health facility, whether care is sought on time, ability of grand-mothers and neighbours to substitute husband, involvement of women in decision making, financial cap…	healthy mothers and healthy infants	Munguambe, K., Boene, H., Vidler, M., Bique, C., Sawchuck, D., Firoz, T., Makanga, p.T., Qureshi, R., Macete, E., Menéndez, C., Dadelszen, P.v., Sevene, E., 2016. Barriers and facilitators to health care seeking behaviours in pregnancy in rural communities of southern Mozambique. Reproductive Health, 13(Suppl 1):31.DOI 10.1186/s12978-016-0141-0
52	Magoba	2010	Tanzania	High ANC coverage and low skilled attendance in a rural Tanzanian district: a case for implementing a birth plan intervention	To examine beliefs and behaviors related to antenatal, labor, delivery and postnatal care among the Maasai and Watemi ethnic groups	rural	maternal health care	chidbirth	160	Quantitative – evaluation data/household survey	women, traditional birth attendants, health care providers, and community members	thematic analysis	Decisions are dominated by men/husbands who are described by gatekeepers where women deliver, indicating that decision-making about place of birth typically rests with men.	Yes, decision-making locus was explored through thematic interviews identifying husbands as primary decision-makers (gatekeepers), but the study did not review or quantify criteria for sole vs joint decision-making. This observation emerged from qualitative accounts, not predefined decision domains.	Sole	Sole	Male	the choice of skilled child delivery depends on: husband's involvement on antenatal care visits, HIV maternal health child transmission, transportation costs, knowledge of potential risks to deliver at home, perception on medical examinations and labour, knowledge on the need for postnatal care, ability of women to seek emergency obstetric care, advice during pregnancy, delivery and in the postpa…	healthy mothers and healthy infants	Magoma, M., Requejo, J., Campbell, O.M., Cousens, S., Fillipi, V., 2010.High ANC coverage and low skilled attendance in a rural Tanzanian district: a case for implementing a birth plan intervention. BMC Pregnancy and Childbirth, 10:13. https://doi.org/10.1186/1471-2393-10-13
53	Nakovics	2019	Burkina Faso	Determinants of individual healthcare expenditure: A cross‐sectional analysis in rural Burkina Faso	To estimate the magnitude and the determinants of the out‐of‐pocket expenditures(OOPEs) for curative services in Burkina Faso	rural	health expenditure	illness costs	42446	Quantitative – cross-sectional econometric analysis	individuals who reported sickness a month prior to the interview	regression analysis	The type of decisions made are not clear	The paper did not define or review any criteria related to household decision-making roles. Its focus was on expenditure drivers and not on decision-making dynamics.	Unclear	Unclear	Unclear	The magnitude of out-of pocket expenditure depends on: age, education, being household head, suffering from a chronic illness beyond the reported illness episode, perceived severity, having undergone hospitalization, suffering from an illness with symptoms likely requiring timely medical attention	healthy household members	Nakovics, M.I., Brenner, S., Robyn, P.J., Tapsoba, L.D.G., Allegri, M.D., 2019. Determinants of individual healthcare expenditure: A cross‐sectional analysis in rural Burkina Faso. https://doi-org.ezproxy.lib.gla.ac.uk/10.1002/hpm.2812
54	Nikièma	2008	Burkina Faso	Women Bargaining to Seek Healthcare: Norms, Domestic Practices, and Implications in Rural Burkina Faso	To describe the domestic negotiation process and to explore how traditional norms and approaches to evaluating health needs and allocating resources facilitate or hamper women’s capacity to seek modern healthcare	rural	treatment	bragaining to seek health care	72	Qualitative – ethnographic/IDIs	women and husbands	thematic analysis	Decision-making is joint between men and women. Women actively bargain for healthcare access by demonstrating good behavior and leveraging support from influential family members (e.g., mothers, brothers, uncles).	Yes, Insights into who holds decision-making power emerge indirectly through qualitative narratives. The study discusses how gender norms, social expectations, and the structure of household authority influence women’s ability to seek healthcare, but it does not offer a conceptual or analytical framework to categorize decision-making roles. While it is clear from the analysis that men typically h…	Joint	Joint	Both	bargaining power depends on: money available to pay for health care, gender asymmetry rooted in socio-cultural and economic context, economic viability, social reproduction, social equilibrium at the household, barriers such as lack of cash to access health care, ability of wife's family to contribute cash in kind	higher decision-making power for women	Nikièma, B., Haddad, S., Potvin, L., 2008. Women Bargaining to Seek Healthcare: Norms, Domestic Practices, and Implications in Rural Burkina Faso. World development, 36(4), 608-624. https://doi.org/10.1016/j.worlddev.2007.04.019
55	Okoko	2006	Gambia	Household Decision-Making Process and Childhood Cerebral Malaria in The Gambia	to describe decision-making process at the family level that could have impact on malaria mortality	rural	treatment	treatment for malaria	69	Quantitative – caregiver survey	caregivers	summary statistics	Decision-making on seeking hospital treatment is dominated by men with 85% cases.	Yes. They clearly defined decision-making locus based on who made the treatment-seeking decision, who are mostly men. Using caregiver reports, they identified decision-makers (eldest/patriarch, father, mother), quantifying their respective roles. Women only made 7% of the decisions.	Sole	Sole	Male	factors influencing preferences for treatment of childhood malaria include: cultural norms, utilization of malaria-preventive measures, home treatment, social marginalization of women, primary decision maker, time of hospital presentation	healthy children	Okoko, B.J., Yamuah, L.K., 2006. Household Decision-Making Process and Childhood Cerebral Malaria in The Gambia. Archives of Medical Research 37, 399–402. doi: 10.1016/j.arcmed.2005.07.007
56	Wouterse	2015	Burkina Faso	Household Out-of-Pocket Expenses on Health: Does Disease Type Matter?	To further understanding of household behaviour in relation to health care systems	rural	treatment	out-of-pocket expenditure -malaria, digestive tract problems, respiratory infection and influenza	540	Quantitative – household data with regression	Households	regression analysis	The type of decisions made are not clear	There is no discussion or operationalization of decision-making locus. The analysis centers on expenditure patterns, not intrahousehold dynamics or decision-making processes.	Unclear	Unclear	Unclear	type of treatment depends on: disease type, type of treatment facility as public has higher expenses, health care spending, non-prescription drugs e.g. mixture of herbs, health care spending, health care demand, vulnerability to respiratory diseases	healthy household members	Wouterse, F., Tankari, M., 2015. Household Out-of-Pocket Expenses on Health: Does Disease Type Matter?Journal of African Economies, 24(2), 254–276. doi: 10.1093/jae/ejv001
57	Gebresilassie	2011	Ethiopia	Factors Influencing People’s Willingness-to-buy Insecticide-treated Bednets in Arbaminch Zuria District, Southern Ethiopia	determine the people’s willingness-to-pay for insecticide-treated bednets (ITNs), and identify what factors influence it	rural	prevention	use of treated mosquito nets	982	Quantitative – cross-sectional willingness-to-buy	head of household or a representative	regression analysis	The type of decisions made are not clear	The authors did not define, assess, or review any criteria related to decision-making roles within households. The focus was on socioeconomic predictors of willingness to pay using logistic regression, without examining decision-making dynamics.	Unclear	Unclear	Unclear	willingness to pay for treated mosquito nets depends on: gender, educational status, perceived benefit of insecticide bednets, previous source of bednet, characteristics of bednet, frequency of malaria illness, unavailability of the bednets even for sale, affordability of the net, lack of awareness about its use	healthy household members	Gebresilassie, F.E., Mariam, D.H., 2011.Factors Influencing People’s Willingness-to-buy Insecticide-treated Bednets in Arbaminch Zuria District, Southern Ethiopia. Health population nutrition;29(3), 200-206. doi: 10.3329/jhpn.v29i3.7867
58	Gingrich	2017	Tanzania	Demand and willingness-to-pay for bed nets in Tanzania: results from a choice experiment	To explore private demand for nets in Tanzania using a discrete choice experiment.	rural and urban	prevention	propensity to buy nets	800	Quantitative – choice experiment	parents of school children	regression analysis	The type of decisions made are not clear	The focus is on willingness-to-pay and preferences for bed-net attributes, not on intrahousehold decision-making. No criteria or measures indicate who in the household makes purchasing decisions.	Unclear	Unclear	Unclear	demand for nets depend on: whether household currently own nets, net shape, size, treatment/material, price purchase decision, age, gender, education, farm-size holding, perceived benefit	healthy household members	Gingrich, C.D., Ricotta, E., Kahwa, A., Kahabuka, C., Koenker, H., 2017. Demand and willingness-to-pay for bed nets in Tanzania: results from a choice experiment. Malaria Journal, 16:285. DOI 10.1186/s12936-017-1929-2
59	Sell	2018	Uganda	What factors explain women's empowerment? Decision-making among small-scale farmers in Uganda	To explore individual and household characteristics associated with women's empowerment	rural	women decision making	production decisions	1440	Quantitative – gender-disaggregated survey econometrics	men and women - small scale farmers	regression analysis	Decision-making on agricultural and financial decisions were male dominated.	Yes. Responses were categorized as (1) woman alone, (2) jointly with husband/partner, or (3) husband/partner alone. The authors explicitly defined decision-making locus by using structured, domain-specific survey questions. The results showed that in many households, particularly those with lower female socioeconomic status, men dominated decision-making. Women's limited participation in agricult…	Sole	Sole	Male	women empowerment is influenced by: age, education, proximity to a paved road, education level, place of residence	higher decision-making power for women	Sell, M., Minot, N., 2018. What factors explain women's empowerment? Decision-making among small-scale farmers in Uganda. Women's Studies International Forum, 71, 46-55. https://doi.org/10.1016/j.wsif.2018.09.005
60	Wado	2017	Ethiopia	Women’s autonomy and reproductive health-careseeking behavior in Ethiopia	To investigate the potential importance of women’s autonomy in reproductive health-care-seeking behavior of women in Ethiopia	rural and urban	contraception	reproductive health-care-seeking behavior; use of modern contraception and antenatal care use for the most recent birth.	16291	Quantitative – DHS analysis	women	regression analysis	The type of decisions made are not clear	Yes. Decision-making is captured via DHS indicators of women’s participation in domestic decisions (healthcare, major purchases, visits), attitudes toward wife-beating and refusing sex and difficulty getting permission for healthcare. In the DHS, participation means deciding either alone or jointly, the study does not separately classify sole vs joint roles.	Unclear	Unclear	Unclear	access to family planning and antenatal care is associated with: women's participation in household decision making, women’s education level, paid employment, exposure to media, income, wealth, place of residence, access to media, attitudes toward wife beating, women's permission to go for medical care	healthy mothers and infants, smaller household sizes	Wado, Y.D., 2018. Women’s autonomy and reproductive health-careseeking behavior in Ethiopia. Women & Health, 58(7), 729-743. DOI:10.1080/03630242.2017.1353573
61	Oraro	2018	Cameroon	The influence of gender and household headship on voluntary health insurance: the case of North-West Cameroon	To examine whether the factors influencing voluntary health insurance enrolment are analogous across male- and female-headed households.	rural	Health investment	health insurance	550	Quantitative - cross-sectional survey on gender/headship & voluntary insurance	male and female households	regression analysis	Decision making is culturally dominated by men. Men, as heads of most households, are implicitly positioned as the primary decision-makers, with enrollment influenced by their education, socioeconomic status, age, and trust in the provider. The narrative and analysis infer that men generally hold greater authority in household decisions regarding health insurance enrollment.	Yes. In contrast, women’s decision-making in female-headed households is driven more by practical caregiving needs and financial capacity, such as the presence of young children and household income.	Sole	Sole	Male	Demand of voluntrary health insurance depend on men's: education level, income, age, trust of the insurance provider, wealth, religion(catholic church), income levels, presence of children	healthy household members	Oraro, T., Ngube, N., Atohmbom, G.Y., Srivastava, S., Wyss, K., 2018. The influence of gender and household headship on voluntary health insurance: the case of North-West Cameroon.Health Policy and Planning, 33, 163–170. doi:10.1093/heapol/czx152
62	Somi	2007	Tanzania	Economic burden of malaria in rural Tanzania: variations by socioeconomic status and season	To determine the economic burden of malaria in a rural Tanzanian setting and identify any differences by socioeconomic status and season	rural	health expenditure	malaria cost burden and socioeconomic status	557	Quantitative -557-household interviews on malaria economic burden	parents, adults of children below 11 years	ANOVA	The type of decisions made are not clear	The study does not include or review any criteria to determine who within the household is responsible for making health-related decisions. It focuses on the economic burden of malaria across socioeconomic groups, without addressing decision-making roles.	Unclear	Unclear	Unclear	the amount of malaria cost burden depends on: season, household income, malaria illness costs, average total economic burden (direct, indirect prevention costs, home medication)	reduced infections	Somi, M.F., Butler, J.R.G., Vahid, F., Njau,J.D., Kachur, S.P., Abdulla, S., Economic burden of malaria in rural Tanzania: variations by socioeconomic status and season.Tropical Medicine and International Health,12(10),1139-1147. doi:10.1111/j.1365-3156.2007.01899.x
63	Kwesiga	2015	Uganda	Who pays for and who benefits from health care services in Uganda?	To assess both equity in the financing and distribution of health care benefits in Uganda	rural and urban	health expenditure	consumption expenditure and health seeking behaviour	6800	Quantitative - Benefit-incidence & progressivity analysis using national data	households	Financial and Benefit incidence analysis	The type of decisions made are not clear	There is no review or operationalization of criteria to identify decision-making roles within households. The methodology centers on financial metrics (e.g., concentration indices, benefit incidence analysis), with no mention of who makes decisions in households.	Unclear	Unclear	Unclear	Health financing depends on: whether one is poor or rich as richer spent more out-of-pocket, proportion of out-of-pocket expenditure, whether one pays tax, provider type - public, private or NGO, access to drug shops/pharmacies - poor prefer to access drug shops/pharamcies	healthy household members	Kwesiga, B., Ataguba, J.E., Abewe, C., Kizza, P., Zikusooka, C.M., 2015.Who pays for and who benefits from health care services in Uganda? BMC Health Services Research, 15:44. DOI 10.1186/s12913-015-0683-9
64	Pilla	2016	Kenya	Intra-Household Nutritional Dynamics: A Cross-Sectional Study of Maasai Communities in Kenya	To investigate the decision-making processes regarding eating habits and health-seeking behavior within Maasai families in Kenya, and how such roles currently support or conflict with maternal and child health (MCH) program activities in the field of nutritional education and practices	rural	Nutrition	decisions on health seeking behaviour and and maternal health care	48	Qualitative - Exploratory qualitative study of intra-household nutrition	household heads of pastoralist communities	descriptives statistics and thematic analysis	Decision making on food and meal planning is joint between men and women as women are responsible for food preparation and meal planning but defer to men or elders on key food choices and health allocation decisions - implying joint decision makers.	Yes. Joint decision-making was established through six focus group discussions (three among men and three among women) with 24 Maasai men and 24 Maasai women in Laikipia County, Kenya. The authors paid close attention to who is described as having authority, from participants’ accounts of who allocates food, whose preferences determine meal content, and how decisions were negotiated or overruled.	Joint	Joint	Both	dietary and healthseeking decisions are influenced by: household food security status, entrenched cultural beliefs, bargaining power authority at different phases of food acquisition and preparation, financial assistance of women by men, choice of produce	healthy household members	Pilla, L., Dantas, J.A.R., 2016. Intra-Household Nutritional Dynamics: A Cross-Sectional Study of Maasai Communities in Kenya. Qualitative Health Research, 26(6), 793–806. DOI: 10.1177/1049732316629111
65	Blanc	2001	Uganda	Gender and Decision-Making Over Condom Use in Two Districts in Uganda	To examine the' role of gender inequality in the domain of decision-making about fertility and sex in the discussion and use of condom	rural and urban	contraception	condom use	3106	Quantitative - Survey of couples on gender, decision-making & condom use	married men and women	regression analysis	Decision-making on condom use are joint made by both men and women but sometime whit about 24% of men and 28% being able to make decisions.	Yes. Decision-making over condom use was assessed using a survey of long-term couples in two Ugandan districts (Masaka and Lira). The authors evaluated relative influence in decision-making by comparing men's versus women's control over condom negotiation. They tested the hypothesis that greater female influence relative to male partners would increase condom discussions and use. This comparative…	Joint	Joint	Both	role of gender in decision-making depends on: age, education, fertility, gender, ability to make joint decisions, ability to use condoms	higher decision-making power for women	Blanc, A.K., Wolff, B., 2001. Gender and Decision-Making over Condom Use in Two Districts in Uganda. African Journal of Reproductive Health, 5(3), 15-28. DOI: 10.2307/3583320
66	Dadi	2017	Ethiopia	Decision-Making Power of Married Women on Family Planning Use and Associated Factors in Dinsho Woreda, South East Ethiopia	To identify factors associated with women's decision-making power on family planning use	rural	contraception	family planning use and associated factors	373	Quantitative - Community-based cross-sectional study of FP decision power	women	regression analysis	Decision-making were joint between men and women on family planning.	Yes. Joint decision-making was established using a structured questionnaire administered to married women, asking who had the final say in five domains related to family planning: number of children, choice of method, timing of birth, place of access, and continuation. The authors clearly defined and applied structured criteria to identify decision-making locus. They used the five decision-making…	Joint	Joint	Both	Factors that influence decision making on family planning use include: age of women, women participation in household decision-making, attitude towards family planning, knowledge of family planning, women’s decision-making power on family planning use	smaller household size	Dadi, D., Bogale, D., Minda, Z., Megersa, S., 2020. Decision-Making Power of Married Women on Family Planning Use and Associated Factors in Dinsho Woreda, South East Ethiopia. Open Access Journal of Contraception,11(1), 15–23.doi:10.1186/1471-2458-11-342
67	Kafle	2018	zambia	His, Hers, or Ours: Impacts of a Training and Asset Transfer Programme on Intra-Household DecisionMaking in Zambia	To study the effects of a multifaceted asset transfer programme on the decision-making dynamics of smallholder households	rural	women decision making	household decision-making power among women	276	Quantitative - Difference-in-differences impact evaluation of training/asset transfer	farmers	regression analysis	Decision-making are joint between men and women. As women gain more ground in participating in decision-making, men did not lose ground, showing that asset transfers and gender-sensitive training can foster greater cooperation within households rather than displacing male authority.	Yes. The authors constructed separate decision-making indexes for both men and women, based on a survey of 42 household decisions (e.g., production, asset use). They explicitly operationalized decision-making locus using domain-specific self-reported participation. Decisions were categorized as male-only, female-only, or joint. This indicates that while women gained more participation, men did no…	Joint	Joint	Both	decision-making dynamics depend on: whether decisions are independent or joint, gender, welfare gains	higher decision-making power for women	Kafle, K., Michelson, H.,Winter-Nelson, A., 2019. His, Hers, or Ours: Impacts of a Training and Asset Transfer Programme on Intra-Household Decision-Making in Zambia, The Journal of Development Studies, 55:9, 2046-2064, DOI:10.1080/00220388.2018.1516868
68	Johnson	2012	Mali	Hidden costs: The direct and indirect impact of user fees on access to malaria treatment and primary care in Mali	To identify consequences of user fees on gender inequality, food insecurity, and household decision-making for a group of women living in poverty	peri-urban	health expenditure	hidden costs for treatment of malaria	24	Qualitative - Ethnographic study on user-fee 'hidden costs' & access	women	thematic analysis	Decision-making on care are dominated by men/husbands due to their control over finances.	Yes. The authors used ethnographic interviews and thematic coding to explore women’s agency and barriers in seeking health care. The authors inferred decision-making locus from the women’s stories. Analyzed through a structural-violence lens, the interviews revealed that when women lacked independent financial resources, they had to depend on men to decide if and when health care fees could be pa…	Sole	Sole	Male	health care utilization is based on: indirect costs that include the transport costs and time lost going to the hospital, fixed consultation user fee at entry, the cost of medications, diagnostic studies and services prescribed, health care cost, time to use, completeness of health care, access to education, women’s agency and household financial security	healthy women	Johnson, A., Goss, A., Beckerman, J., Castro, A., 2012.Hidden costs: The direct and indirect impact of user fees on access to malaria treatment and primary care in Mali. Social Science & Medicine, 75,1786-1792. http://dx.doi.org/10.1016/j.socscimed.2012.07.015
69	Danforth	2009	Tanzania	Household Decision-making about Delivery in Health Facilities: Evidence from Tanzania	To investigate how partners’ perceptions of the healthcare system influence decisions about delivery-location in low-resource settings	rural	martenal health care	child delivery	826	Quantitative - population-based couple survey; multivariable analysis	women and men	regression analysis	Decision-making is joint between men and women on perceptions delivery facility.	Yes. The authors operationalized decision-making influence by analyzing partner agreement on key indicators, perceived value of facility delivery and confidence in doctors. When partners agreed, their shared perceptions were treated as joint decision-making; when they disagreed, the woman’s opinion was found to be more influential in determining where to deliver. The need for partner agreement (p…	Joint	Joint	Both	delivery at a health facility depends on: location of health facility, skills of government doctors and nurses, perceptions of men on skilled birth attendants	healthy mothers and infants	Danforth, E.J., Kruk, M.E., Rockers, P.C., Mbaruku, G., Galea, S., 2009. Household Decision-making about Delivery in Health Facilities: Evidence from Tanzania. Journal Health Population Nutrition,27(5), 696-703.
70	Kirigia	2004	South Africa	Determinants of health insurance ownership among South African women	To examine the relationship between health insurance ownership and the demographic, economic and educational characteristics of South African women	rural	Health investment	health insurance	3796	Quantitative - surveys	households	logit regression	The type of decisions made are not clear	The study analyzed national survey data to identify demographic and economic determinants of health insurance ownership among women. It did not assess household decision-making dynamics or whether decisions were made individually or jointly. The authors explored factors like income, education, marital status, and household composition in a logistic regression model but did not define or review an…	Unclear	Unclear	Unclear	health insurance membership depends on: income, occupation, employment, age, household size, education, marital status, place of residence, environment rating, contraceptive use, alcohol use, whether one is a smoker	healthy household members	Kirigia, J.M., Sambo, L.G., Nganda, B., Mwabu, G.M., Chatora, R., Mwase, T., 2004. Determinants of health insurance ownership among South African. BMC Health Services Research, 5:17. doi:10.1186/1472-6963-5-17 women
71	Nalwadda	2015	Uganda	As soon as the umbilical cord gets off, the child ceases to be called a newborn’: sociocultural beliefs and newborn referral in rural Uganda	To understand the community’s perspective of potential sociocultural barriers and facilitators to compliance with newborn referral	rural	treatment	newborn illness	60	Qualitative -FGDs/IDIs; sociocultural beliefs	traditional birth attendants and women with sick newborns	thematic analysis	The type of decisions made are not clear	Decision-making locus is captured indirectly. Through qualitative interviews and FGDs, themes emerged around caretaker decision-making autonomy (e.g., determining whether to comply with newborn referrals), but no structured categorization into sole vs joint decision-making. Statements such as decision-making autonomy emerged as a subtheme influencing timely referral compliance. They examined deci…	Unclear	Unclear	Unclear	factors that influence newborn illness treatment include: community understanding of the newborn period, cultural expectations, the role of community health actors, caretaker knowledge, experience, decision-making autonomy, knowledge about newborn sickness, individual experiences at households, perceived health system gaps	healthy newborns and reduced mortalities	Nalwadda, C.K., Waiswa, P., Guwatudde, D., Kerber, K., Peterson, S., Kiguli, J., 2015. ‘As soon as the umbilical cord gets off, the child ceases to be called a newborn’: sociocultural beliefs and newborn referral in rural Uganda, Global Health Action, 8:1,24386, DOI: 10.3402/gha.v8.24386
72	Harrison	2013	Lesotho	Re-focusing the Gender Lens: Caregiving Women, Family Roles and HIV/AIDS Vulnerability in Lesotho	To examine women’s lived experiences of gender, family and HIV/ AIDS through three domains: (1) marriage; (2) kinship and social motherhood, and (3)multigenerational dynamics.	rural	treatment	care giving for women	74	Qualitative - caregiving interviews	women	thematic analysis	Decision-making is dominated by women. Women portrayed themselves as the default decision-makers in matters of household management, caregiving, and children’s welfare	The study uses qualitative interviews to examine how caregiving women negotiate family roles within multigenerational households, emphasizing socially assigned roles rather than who makes decisions. Through their lived experiences, the study shows women exercising de facto dominance, managing key family decisions without male input.Their thematic analysis focuses on caregiving responsibilities, k…	Sole	Sole	Female	HIV/AIDS interventions lived gender experiences depend on: attention given to the larger context of women’s lives, caregiving, economic vulnerability, the accompanying social roles of mother, wife, and household head, primary social roles	healthy household members	Harrison, A., Short, S.E., Tuoane-Nkhasi, M., 2013. Re-focusing the Gender Lens: Caregiving Women, Family Roles and HIV/AIDS Vulnerability in Lesotho. AIDS Behav,18, 595–604. DOI 10.1007/s10461-013-0515-z
73	Loll	2013	Senegal	User-determined end of net life in Senegal: a qualitative assessment of decision-making related to the retirement of expired nets	To explore what households do with expired nets	rural and peri-urban	prevention	decisions on how to handle expired mosquito nets	114	Qualitative - end of net life interviews	households	thematic analysis	The type of decisions made are not clear	Yes. The authors explicitly captured criteria underlying decision-making: respondents cited net age, number/size of holes, and mosquito infiltration as determinants for net retirement. These were systematically coded and discussed, indicating clear operationalization of decision criteria for net lifespan.	Unclear	Unclear	Unclear	a net is considered old based on: age of the net, the number and size of holes in the net, the presence of mosquitoes in the net, the availability of other nets within the household or community that could replace the net	reduced infections	Loll, D.K., Berthe, S., Faye, S.L., Wone, I., Koenker, H., Arnold, B., Weber, R., 2013. User-determined end of net life in Senegal: a qualitative assessment of decision-making related to the retirement of expired nets. Malaria Journal, 12:337. doi:10.1186/1475-2875-12-337
74	Biadgilign	2015	Ethiopia	Determinants of willingness to pay for the retreatment of insecticide treated mosquito nets in rural area of eastern Ethiopia	Too determine willingness to pay (WTP)/demand for the retreatment of Insecticide treated mosquito nets for malaria control in Ethiopia	rural	prevention	use of treated mosquito nets to prevent malaria	335	Quantitative - contigent valuation	households	regression analysis	Men dominate financil decisions -implying male control and dominance due to income and resource control	There is no indication that criteria for determining who makes health-related decisions were reviewed. The analysis is based on Tobit regression focusing on factors such as income and distance to the health facility, without referencing household decision-making dynamics. The socioeconomic variables they analyzed, such as mean monthly household income and proximity to health facilities, suggest t…	Sole	Sole	Male	willingness to pay for malaria prevention is influenced by: average monthly income, distance to the health facility, opportunity costs of lost time at work	reduced infections	Biadgilign, S., Reda, A.A., Kedir, H., 2015. Determinants of willingness to pay for the retreatment of insecticide treated mosquito nets in rural area of eastern Ethiopia. International Journal for Equity in Health, 14:99. DOI 10.1186/s12939-015-0249-9.
75	Harrington	2015	Kenya	Gendered power dynamics and women’s negotiation of family planning in a high HIV prevalence setting: a qualitative study of couples in western Kenya	To examine the gendered power dynamics that frame women’s and couples’ negotiations of contraceptive use in western Kenya.	rural and urban	contraception	men's use of contraception	76	Qualitative - IDIs/interviews	men and women	grounded theory approach	Decision-making on contraceptive use by women is dominated by men.	Yes. Decision-making locus is identified through copular narratives in interviews with 38 couples. These categories served as analytical criteria for understanding how gendered power shaped contraceptive choice. A substantial minority of women avoided male reproductive decision-making authority through covert contraceptive use -implying male dominance in decision making. For example, covert use w…	Sole	Sole	Male	The use of condoms among men is determined by: ability to communicate openly with men, expressed or perceived male resistance, perception of contraception by men, woman's use of family planning, need for men to avoid re-infection, recommendation of condom use by HIV care providers	reduced infections and smaller household sizes	Harrington, E.K., Dworkin, S., Withers, M., Onono, M., Zachary Kwena, Z., Newmann, S.J., 2016. Gendered power dynamics and women’s negotiation of family planning in a high HIV prevalence setting: a qualitative study of couples in western Kenya, Culture, Health & Sexuality, 18(4), 453-469. DOI: 10.1080/13691058.2015.1091507
76	Wang	2014	Malawi	Out-of-Pocket Expenditure on Chronic NonCommunicable Diseases in Sub-Saharan Africa: The Case of Rural Malawi	To explore patterns and determinants of OOP expenditure on CNCDs in Malawi	rural	health expenditure	out-of-pocket expenditure on non-communicable diseases	1199	Quantitative - household survey	households	regression analysis	The type of decisions made are not clear	The study focuses on determinants of out-of-pocket expenditure for chronic NCDs and does not address who within the household makes decisions. The research does not define, assess, or review any criteria for identifying decision-making roles within households. It analyzes socioeconomic, demographic, and health-related factors influencing expenditures, without any consideration of decision-making …	Unclear	Unclear	Unclear	amount of out-of-pocket expenditure depends on: gender, household head, duration of disease, higher socio-economic status, household head being literate, using formal care, fewer household members	healthy household members	Wang, Q., Fu, A.Z., Brenner, S., Kalmus, O., Banda, H.T., Allegri, M.D., 2015. Out-of-Pocket Expenditure on Chronic Non-Communicable Diseases in Sub-Saharan Africa: The Case of Rural Malawi. PLoS ONE 10(1): e0116897. doi:10.1371/journal.pone.0116897
77	Tadele	2019	Ethiopia	Factors influencing decision-making power regarding reproductive health and rights among married women in Mettu rural district, south-west, Ethiopia	To determine the factors influencing the women’s decision making power regarding RHR in Mettu rural district, South West Ethiopia.	rural	contraception	decision-making on family planning	415	Quantitative - community cross-sectional	women	regression analysis	Men dominate or indication of male dominance persisted in reproductive health decision-making for a majority of women in this rural Ethiopian context.	Yes. Decision-making locus is established based on a composite decision-making power score derived from responses to multiple domestic domains relevant to reproductive health and rights (RHR). Women scoring above the mean (41.5%) are classified as having greater decision-making power, implying either sole or joint participation in decisions.	Sole	Sole	Male	a woman's ability to adopt family planning method depends on: having husband with formal educational status, own formal education, having gender equitable attitude, good quality spousal relationship, being a member of micro-credit enterprises, woman’s decision-making power	smaller household sizes	Tadele, A., Tesfay, A., Kabede, A., 2019. Factors influencing decision-making power regarding reproductive health and rights among married women in Mettu rural district, south-west, Ethiopia. Reproductive health, 16:155. https://doi.org/10.1186/s12978-019-0813-7
78	Agadjanian	2017	Mozambique	Historical Legacies, Social Capital, and Women’s Decision-Making Power: Religion and Child Nutrition in Mozambique	To examine the relationship between women’s religion and the likelihood of their children being chronically malnourished (stunted)	rural	nutrition	child malnutrition	1680	Quantitative - multilevel surveys	married women	regression analysis	Decision-making on child nutrition outcomes is dominated by men, as male reference point is implicit among non-mainline Protestant groups.	Yes, the multivariate models to examine whether women’s autonomy varied by religious affiliation, finding that mainline. While the authors did not segment decisions into specific domains like finances or healthcare, the reliance on self-reported autonomy implies that male dominance in households was still the implicit reference point, particularly among non-mainline Protestant groups.	Sole	Sole	Male	A child's malnutrition status depends on: mother's membership to religion (protestant or catholic), ownership of assests, cattle ownership as a symbol of traditional status, number of children, HIV status	healthy children	Agadjanian, V., Jansen, N.A., 2018. Historical Legacies, Social Capital, and Women’s Decision-Making Power: Religion and Child Nutrition in Mozambique. J Relig Health, 57, 1458–1472. https://doi-org.ezproxy.lib.gla.ac.uk/10.1007/s10943-017-0526-6
79	Belay	2016	Ethiopia	Married women’s decision making power on family planning use and associated factors in Mizan-Aman, South Ethiopia: a cross sectional study	To assess the impact of women’s decision making power on family planning use and its associated factors	rural	contraception	family planning use	567	Quantitative - cross-sectional surveys	women	regression analysis	The type of decisions made are not clear	A score of 1 was given if women decided independently or together by discussing the use of family planning. Zero (0) was scored by partners who decided independently.Then woman who scored below the mean were considered as having no decision making power, and those who scored greater or equal to the mean were considered as having good decision making power. There was no emphasis on who scored the …	Unclear	Unclear	Unclear	women decision-making on family planning use is influenced by: education, age, marital status, occupational status of women, decision-making power of women on family planning utilization, education, decision-making power on family planning	smaller household sizes	Belay, A.B., Mengesha, Z.B., Woldegebriel, M.K., Gelaw, Y.A., 2016. Married women’s decision making power on family planning use and associated factors in Mizan-Aman, South Ethiopia: a cross sectional study. BMC Women's Health, 16:12. DOI 10.1186/s12905-016-0290-x
80	Bogale	2011	Ethiopia	Married women’s decision making power on modern contraceptive use in urban and rural southern Ethiopia	To determine current modern contraceptive practices and decision making power among married women in Tercha Town and surrounding rural areas of Dawro zone, Southern Ethiopia	rural and urban	contraception	family planning use	699	Quantative - surveys	married women	regression analysis	Decision-making remained male dominated, particularly in rural areas and among those with limited bargaining power	Yes. Decision-making locus was measured using a mixed-methods design involving a questionnaire and focus group discussions with 699 married women in urban and rural southern Ethiopia. For contraceptive use, women reported who had the final say, her alone, her husband/partner alone, or jointly. Quantitative responses were categorized accordingly and qualitative FGDs were used to triangulate who ty…	Sole	Sole	Male	women decision-making power on contraceptives depend on: having better knowledge about modern contraceptive methods, gender equitable attitude, better involvement in decisions related to children, socio-cultural and family relations, fear of partner’s opposition or negligence	smaller household sizes	Bogale,B., Wondafrash, M., Tilahun, T., Girma, E., 2011. Married women’s decision making power on modern contraceptive use in urban and rural southern Ethiopia. BMC Public Health, 11:342.
81	Kedir	2014	Ethiopia	Magnitude and determinants of malnutrition among pregnant women in eastern Ethiopia: evidence from rural, community-based setting	To determine the magnitude and determinants of malnutrition among pregnant women in eastern Ethiopia.	rural	nutrition	malnutrition among pregnant women	1731	Quantitative - community cross-sectional surveys	pregnant women	regression analysis	The type of decisions made are not clear	Yes. The study explicitly uses autonomy levels based on a composite measure of decision-making participation. Decision-making locus is assessed via women’s autonomy in household decision-making, with categories of low, medium, or high autonomy. Higher autonomy is operationalized as greater control over household and personal matters. The analysis does not distinguish between sole and joint roles …	Unclear	Unclear	Unclear	determinants of malnutrition among pregnant women include: husband illiteracy, not owning livestock, stage of pregnancy, whether they received prenatal dietary advice	healthy mothers and infants	Kedir, H., Berhane, Y., Worku, A., 2014.Magnitude and determinants of malnutrition among pregnant women in eastern Ethiopia: evidence from rural, community-based setting. Maternal and Child Nutrition,12, 51–63.https://doi.org/10.1111/mcn.12136
82	Koster	2011	Zimbabwe, Nigeria and Cameroon	Empowering Women or Pleasing Men? Analyzing Male Views on Female Condom Use In Zimbabwe, Nigeria and Cameroon	To explore male perceptions of and experiences with use of female condoms and to provide recommendations to female condom programs on how to involve men.	urban and peri-urban	contraception	male perceptions on women's condom use	336	Qualitative - FGDs /interviews	men	thematic content analysis	Decision-making on sex is male dominated with men mantaining firm control over condom negotiation and use.	Yes. The study used data from focus group discussions (37 FGDs) and in-depth interviews (6 IDIs) with 336 men in Zimbabwe, Nigeria, and Cameroon, alongside a pre-discussion questionnaire. Rather than asking women, the study centered on men’s views on who should initiate and control the use of female condoms. Thematic analysis revealed that men across all three countries generally believed that on…	Sole	Sole	Male	perceptions of a male's use of condoms depend on: marital status, purpose of use for protection of infections or contraception, acceptability as a method of protection for HIV infection, irregular use during casual sex, use of condoms in stable relationships	reduced infections and smaller household sizes	Koster, W., Bruinderink, M.G., Janssens, W., 2015. Empowering Women or Pleasing Men? Analyzing Male Views on Female Condom Use In Zimbabwe, Nigeria and Cameroon. International Perspectives on Sexual and Reproductive Health , 41(3). https://www.jstor.org/stable/10.1363/4112615
83	Mohammed	2019	Ethiopia	The role of male partner in utilization of maternal health care services in Ethiopia: a community-based couple study	To examine the association between male partners’ involvement in maternal health care on utilization of maternal health care services.	urban	maternal health care	utilization of maternal health care	210	Quantitative - community-based surveys	males/females couples	regression analysis	Decision-making joint as male partner involvement or dominated activities in maternal care (e.g., accompanying to ANC, asking about ANC details, reminding appointments) implied shared participation in decision-making.	Yes. They developed an 8-item male involvement scale, scored from 0–8 based on specific behaviors (e.g., discussion, financial support, attendance, HIV testing). Cronbach’s alpha = 0.748. They classified involvement levels (low ≤2, moderate 3–6, high ≥7) and used them in multivariate models showing that higher involvement was significantly associated with better maternal care utilization (e.g., A…	Joint	Sole	Both	maternal health care utilization by women depends on: ability to have antenatal visits, HIV testing, skilled birth attendant, birth in a health facility with male involvement, knowledge of women's maternal health care, partner's financial support	healthy mothers	Mohammed, B.H., Johnston, J.m., Vackova, D., Hassen, S.M., Yi, H., 2019. The role of male partner in utilization of maternal health care services in Ethiopia: a community-based couple study. BMC Pregnancy and Childbirth, 19:28. https://doi.org/10.1186/s12884-019-2176-z
84	Singh	2013	Zambia, Zimbabwe	Gender equality and education: Increasing the uptake of HIV testing among married women in Kenya, Zambia and Zimbabwe	To study the role of gender equality and education on the HIV testing outcomes after controlling for both social and biological factors.	rural and urban	prevention	education and HIV-testing	9976	Quantitative - DHS	Households	regression analysis	The type of decisions made are not clear	Yes. The authors used a clearly defined financial decision-making variable from DHS to assess women’s household autonomy. They found that women with joint or sole control over finances were more likely to get tested for HIV, particularly in Zimbabwe.	Unclear	Unclear	Unclear	HIV testing is associated with: education, age, belief that gender based violence was unacceptable, women reporting ever being tested, high financial decision making	reduced infections	Singh, K., Luseno, W., Haney, E., 2013. Gender equality and education: Increasing the uptake of HIV testing among married women in Kenya, Zambia and Zimbabwe, AIDS Care, 25(11), 1452-1461. DOI: 10.1080/09540121.2013.774311
85	Singh	2012	Nigeria	Maternal autonomy and attitudes towards gender norms: associations with childhood immunization in Nigeria	To study the influence of autonomy and gender attitudes on whether or not a child is fully immunized	rural and urban	prevention	childhood immunization	3454	Qualitative - in-depth interviews	married women with a child between ages 12-23 months	regression analysis	Decision-making on child immunisation was dominated by men. Husbands or others held sole authority, had significantly lower odds of fully immunizing their children.	Yes. The study uses DHS data including four household decision domains (health care, large purchases, daily purchases, visits). Women are categorized as having high household decision-making if they make all four decisions either alone or jointly, otherwise low. They operationalized decision-making locus via clear criteria: categorizing household and financial decision-making participation (alone…	Sole	Sole	Male	childhood immunization is determined by: ethnicity, wealth, education, religion, belief on domestic violence	reduced infections	Singh, K., Haney, E., Olorunsaiye, C., 2012. Maternal autonomy and attitudes towards gender norms: associations with childhood immunization in Nigeria." Maternal and Child Health Journal, 17(5), 837. https://doi.org/10.1007/s10995-012-1060-5
86	Thairu	2005	South Africa	Sociocultural influences on infant feeding decisions among HIV-infected women in rural Kwa-Zulu Natal, South Africa	To identify sociocultural influences on infant feeding decisions in the context of a large cohort study designed to assess the impact of a breastfeeding counselling and support strategy to promote exclusive breastfeeding on postnatal transmission of HIV in African women.	rural	nutrition	infant feeding among HIV positive women	22	Qualitative - in-depth interviews	HIV positive women	thematic analysis	Decision-making on infant feeding is dominated by men and is reinforced by broader cultural norms.	Decision-making was explored through qualitative ethnographic interviews with 22 HIV-positive women in rural Kwa-Zulu Natal. Instead, authority was inferred from women’s narratives, especially where they described needing permission, navigating elders’ influence or overriding their own informed choices. This qualitative evidence makes clear that, although women bore the responsibility, actual pow…	Sole	Sole	Male	Factors that determine infant feeding decisions among HIV women include: social stigma of HIV infection, maternal age, family influences on feeding practices, economic circumstances, beliefs about HIV transmission through breastmilk, social stigma, information on feeding options	healthy infants and reduced mortality	Thairu, L.N., Pelto. G.H., Rollins, N.C., Bland, R.M., Ntshangase, N., 2005. Sociocultural influences on infant feeding decisions among HIV-infected women in rural Kwa-Zulu Natal, South Africa. Maternal and Child Nutrition, 1, 2–10. DOI: 10.1111/j.1740-8709.2004.00001.x
87	Tolhurst	2008	Ghana	He will ask why the child gets sick so often’’: The gendereddynamics of intra-household bargaining over healthcarefor children with fever in the Volta Region of Ghana	To explores the gendered dynamics of intra-household bargaining around treatment seeking for children with fever re-vealed through two qualitative research studies in the Volta Region of Ghana, and discuss the influence of different gender and health discourses on the likely policy implications drawn from such findings	rural	treatment	gender and intra-household bargaining power for over children health care	327	Qualitative - FGDs	men and women	thematic analysis	Decision making on treatment seeking for children is dominated by men. Decisions are constrained by male or elder authority and financial control.	Yes. Decision‑making is explored through in‑depth qualitative interviews and focus groups revealing gendered bargaining dynamics: mothers typically initiate care for children but must negotiate access to funds and approval from fathers or elders - implying male dominance. The study identified key criteria, access to and control over resources, norms of responsibility for paying treatment, marital…	Sole	Sole	Male	treatment seeking behaviour for children is determined by: access to and control over resources to pay for treatment, norms of responsibility for payment, marital status, quality of relationships between mothers, fathers and elders, availability of cash for transport, user fees, other indirect costs of treatment, ability to divert money from education investment to healthcare expenditure	healthy children	Tolhurst, R., Amekudzi, Y.P., Nyonator, F.k., Squire, S.B., Theobald, S., 2008. ‘‘He will ask why the child gets sick so often’’: The gendereddynamics of intra-household bargaining over healthcarefor children with fever in the Volta Region of Ghana. Social Science & Medicine, 66, 1106-1117. doi:10.1016/j.socscimed.2007.11.032
88	Smith-Greenaway	2013	Nigeria	Mothers’ reading skills and child survival in Nigeria: Examining the relevance of mothers’ decision-making power	To test the conditionality of the relationship between mothers’ reading skills and child survival on mothers’ decision-making power, highlighting how structural realities should factor more heavily into this individual-action-oriented literature.	rural	education	Education influences child survival decisions	12076	Quantitative- DHS surveys	households	regression analysis	The type of decisions made are not clear	Yes. Decision-making power is operationalized based on mothers’ participation in household health decisions (DHS). They test its interaction with literacy: the protective effect of mothers’ reading skills is only significant among those with decision-making power (27% lower risk).	Unclear	Unclear	Unclear	mothers’ reading skills are significantly associated with: child survival, mothers’ geographic residence, marital status, socioeconomic resources, education, mother's decision-making power and household wealth	women decision-making power	Smith-Greenaway, E., 2013. Mothers’ reading skills and child survival in Nigeria: Examining the relevance of mothers’ decision-making power. Social Science & Medicine, 97, 152-160. https://doi.org/10.1016/j.socscimed.2013.08.011
89	Wegs	2015	Kenya	Community Dialogue to Shift Social Norms and Enable Family Planning: An Evaluation of the Family Planning Results Initiative in Kenya	To explore the changes in perceived acceptability of FP, gender norms and use of FP	rural	contraception	community and family planning	1889	Mixed methods - Surveys and interviews	married men and women	regression analysis	Decision making on family planning were joint made by both men and women as interventions to promote dialogue and model equitable decision-making.	Yes, the authors reviewed decision-making locus through behavioral and attitudinal indicators such as whether women could make independent decisions about their income, their confidence in using contraception, and whether they engaged in discussions with their partners about family planning. These criteria, combined with narratives from men and women, were used to interpret shifts in household po…	Joint	Joint	Both	Women's use of family planning is associated with: higher spousal communication, control over own cash earnings, self-efficacy, high approval by men, equitable gender beliefs, age, number of living children, social norms, beliefs about gender roles, desire to not have more children	smaller household sizes	Wegs, C., Creanga, A.A., Galavotti, C., Wamalwa, E., 2016. Community Dialogue to Shift Social Norms and Enable Family Planning: An Evaluation of the Family Planning Results Initiative in Kenya. PLoS ONE 11(4): e0153907. doi:10.1371/journal.pone.0153907
90	Rwabufigiri	2016	Rwanda	Factors associated with postnatal care utilisation in Rwanda: A secondary analysis of 2010 Demographic and Health Survey data	To identify key socio-economic and demographic factors associated with PNC utilisation in Rwanda to inform improved PNC policies and programs	rural and urban	contraception	family planning use	2748	Quantitative - DHS	women with live births in the last two years	regression analysis	Decision-making is dominated by men which may facilitate healthcare use, perhaps due to resource availability or cultural norms.	Yes. The study measures involvement in healthcare decisions using a DHS-derived variable. The authors used a single survey item on women’s involvement in health-care decisions to capture decision-making locus, rather than employing a formal domain-based index. This decision-making variable was directly entered into regression models predicting postnatal care attendance alongside other factors. Th…	Sole	Sole	Male	Post natal care utilization depends on whether a pregnant woman: delivers at a health facility, marital status, wealth, mother's age	healthy mothers and infants	Rwabufigiri, B.N., Mukamurigo, J., Thomson, D.R., Hedt-Gautier, B.L., Semasaka, P.S., 2016. Factors associated with postnatal care utilisation in Rwanda: A secondary analysis of 2010 Demographic and Health Survey data. BMC Pregnancy and Childbirth, 16, 122. DOI 10.1186/s12884-016-0913-0
91	Habtom	2007	Eritrea	The choice of a health care provider in Eritrea	To assess the factors that affect patients’ choice of health care service providers and to analyse the effect of each factor, and to examine the policy implications for future health care provision in Eritrea	rural	treatment	choice of health provider	1657	Quantitative - surveys	Households	regression analysis	Decision-making is largely joint within households especially between men/husbands and women/wives.	The concept was descriptively presented, with no structured indicators or indices used to quantify or categorize sole vs joint decisions. The narrative hints at possible joint decision-making, especially where both spouses contribute economically or socially to household health needs.	Joint	Joint	Both	The choice of a health care provider is influenced by: education, perceived quality, distance, user fees, severity of illness, socio-economic status, place of residence, home delivery, information on the choice of health care service providers, help of a traditional birth attendant (TBA)	healthy mothers and infants	Habtom, G.K., Ruys, P., 2007. The choice of a health care provider in Eritrea. Health Policy, 80, 202–217. https://doi.org/10.1016/j.healthpol.2006.02.012
92	Yarney	2019	Ghana	Does knowledge on socio-cultural factors associated with maternal mortality affect maternal health decisions? A crosssectional study of the Greater Accra region of Ghana	To find out if knowledge on socio-cultural factors related to maternal mortality affects maternal health decisions in rural Ghana.	rural	maternal health care	maternal mortalities	233	Mixed - cross-sectional surveys + FGDs	households	regression analysis	Decision making on maternal care were often deffered to husbands, community leaders or religious leaders who are mostly male/men.	The study examines how knowledge of socio-cultural risk factors (e.g., reliance on TBAs, religious beliefs, herbal use, pregnancy taboos) relates to maternal health decisions (e.g., place of delivery, use of skilled attendants). There is no review or operationalization of criteria to identify who makes maternal health decisions within households (e.g., partner, spouse, joint decision-making). The…	Sole	Sole	Male	maternal mortality is associated with: socio-cultural factors studied (traditional birth attendants (TBAs), religious beliefs and practices, herbal concoctions, and pregnancy, maternal health decisions, knowledge on pregnancy, patronage, and religious beliefs and practices	healthy mothers	Yarney, L., 2019.Does knowledge on socio-cultural factors associated with maternal mortality affect maternal health decisions? A crosssectional study of the Greater Accra region of Ghana. BMC Pregnancy and Childbirth, 19:47. https://doi.org/10.1186/s12884-019-2197-7
93	Favour	2017	Zambia, Nigeria	Examining the Role of Couples' Characteristics in Contraceptive use in Nigeria and Zambia	To examine the role of couples‘ characteristics in contraceptive use	rural and urban	contraception	family planning use	12802	Quantitative - DHS	couples in monogamous union	regression analysis	Decision-making on current contraceptive use is joint as the study infer modality of decision-making through couple-level alignment: shared educational status, concordant fertility intentions and similar media exposure were used as proxies for joint decision-making capacity.	Decision-making locus is inferred through matched couple responses in DHS - implying joint decision-making, and data about current contraceptive use; no direct assessment of who initiates or leads the decision but joint decision making is emphasised.	Joint	Joint	both	A couple's joint decision-making on family planning is influenced by characteristics that include: couples‘ educational attainment, religious affiliation, the frequency of listening to the radio, reported number of children, fertility preference, place of residence, household wealth, uptake of contraceptives	smaller household sizes	Ntoimo, L.F.C., Chirwa-Banda, P., 2017Examining the Role of Couples' Characteristics in Contraceptive use in Nigeria and Zambia. African Journal of Reproductive Health, 12($), 93-101. https://www.jstor.org/stable/10.2307/26570624
94	Allegri	2006	Burkina Faso	Understanding consumers’ preferences and decision to enroll in community-based health insurance in rural West Africa	To provide adequate policy guidance to decision makers in low and middle income countries by producing an in-depth understanding of how consumers’ preferences may affect decision to participate in such schemes	rural and urban	Health investment	Health Insurance	32	Mixed - DCE surveys + FGDs	Household heads	thematic analysis	Decision making on community-based health insurance were joint and made through consultation among family members especially between men/husbands/wives and in some cases children. Decisions are often shaped by shared household dialogue and contributions - implying joint decision-making.	It relied on qualitative narratives that captured a broad range of influences on household enrollment choices. Decisions were described in context rather than categorized by decision-making type and the qualitative design did not allow for quantifying the extent of individual versus shared influence. Nonetheless, the narratives offered rich insight into the layered and collaborative nature of hou…	Joint	Joint	both	household's preferences for community health insurance include: unit of enrolment, the premium level, the payment modalities, the benefit package, the health service provider network, community based insurance managerial structure	healthy household members	Allegri, M.D., Sanon, M., Bridges, J., Saurborn, R., 2006. Understanding consumers’ preferences and decision to enrol in community-based health insurance in rural West Africa. Health Policy, 76, 58–71.doi:10.1016/j.healthpol.2005.04.010

## Sheet: Livestock Study Characteristics
Study no.	Author (first author name)	year of publication	Country	Title	Objective	Place of residence	Decision classification	Description	sample size	study type and data collection tools	population target interviewed	data analysis	How is sole or joint decision-making established?	Did authors review criteria used to identify decision-making locus?	Decision Type (Manual classes)	Decision Type (Classes Predicted in R)	Gender dominance	Factors influencing decision-making process	Main health outcomes deduced	References
1	Husøy	2018	Ethiopia	Selling my sheep to pay for medicines – household priorities and coping strategies in a setting without universal health coverage	we explore intra-household resource allocation, focusing on how families prioritize newborn health versus other household needs and their coping strategies for managing these priorities.	rural and peri-urban	health expenditure	allocation of financial resources	83	Qualitative - FGDs	Members of family who had experienced deaths or illness, health workers involved in newborn care or deaths	content analysis	The type of decisions made are not clear	The authors do not aim to isolate decision-making power but rather to understand how coping strategies are formed collectively. As a result, while the study captures rich insights into how decisions are made, it does not apply systematic criteria to define or measure who the actual decision-maker is. However, livestock is used as a source of income for medical care at the household	unclear	Unclear	unclear	The ability to allocate financial resources depends on: the social, economic assets of the household, livestock ownership e.g. sell sheep to cover human health costs, the farm harvest, literacy of primary decision maker, varying quality, availability of care, universal health coverage	Livestock sales to cover human health care	Husøy,O.K., Molla, S.M., Muluken, G., Marie, M.K., Frithof, N.O and Ingrid, M., 2018. Selling my sheep to pay for medicines –household priorities and coping strategies in a setting without universal health coverage. BMC Health Services Research (2018) 18:153. https://doi.org/10.1186/s12913-018-2943-y
2	Bjornlund	2019	Mozambique, Zimbabwe and Tanzania	The dynamics of the relationship between household decision-making and farm household income in small-scale irrigation schemes in southern Africa	To explore the dynamics of decision-making in households on-farm household income within six small-scale irrigation schemes, across three southern African countries	rural	Household expenditure	Decision making across farm activities	402	Quantitative - surveys	HHs and/or other main decision-makers	regression analysis	Decision making on farm income are joint between husband/men and women/wives.	The study found discordant reports between husbands and wives on who makes decisions, particularly around land use and production. This discrepancy was used as a criterion to analyze the locus of decision-making, alongside responses on input use, labor allocation, and productivity data.	Joint	Joint	Both	household decision-making and farm income are influenced by: male dominance on rain-fed and cattle decisions, amount of off-farm income, amount of labour resources, marital status, livestock type i.e. large or small ruminants, number of males in the family	Increased household income	Bjornlund,H., Zuo, A., Wheeler, S.A., Parry, K., Pittock, J., Mdemu, M., Moyo, M., 2019. The dynamics of the relationship between household decision-making and farm household income in small-scale irrigation schemes in southern Africa. Agricultural Water Management, 213, 135-145. https://doi.org/10.1016/j.agwat.2018.10.002
3	Anderson	2016	Tanzania	Husband and Wife Perspectives on Farm HouseholdDecision-making Authority and Evidence on Intra-householdAccord in Rural Tanzania	To investigate variation in husband and wife perspectives on the division of authority over agriculture-related decisions within households in rural Tanzania	rural	market	market decisions	1851	Quantitative - surveys	husbands and wives	regression analysis	Decision-making on farming, family and livelihood decisions are joint, made by husbands/men and wives/women.	The frequency of husband–wife disagreement suggested that for certain decisions, especially those related to income or crops, revealed a pattern of only partial male dominance.	Joint	Joint	Both	Discord in decision making among couples arises from: decisions on where to sell crops and livestock, cash-relateds decisions, ability to monitor and enforce decision-making authority, perceived husband and wife factors such as: age, the number of hours that the wife works on the farm, the husband’s community standing and education	higher decision making power	Anderson, C.L., Reynolds, T.W., Gugerty, M.K., 2016.Husband and Wife Perspectives on Farm Household Decision-making Authority and Evidence on Intra-household Accord in Rural Tanzania. World development,90, 169-183. http://dx.doi.org/10.1016/j.worlddev.2016.09.005
4	Mwanga	2018	Ethiopia, Kenya, Tanzania, Uganda	Multi-country investigation of factors influencing breeding decisions by smallholder dairy farmers in sub-Saharan Africa	To determine and characterize factors that influence the choice by smallholder farmers between bull service and AI for dairy cow breeding	Rural	breeding	adoption of artificial insemination	16308	Quantitative - surveys	dairy farmers	regression analysis	The type of decisions made are not clear	These statements imply that breeding decisions vary by region and method, but there is no explicit reporting of whether decisions were made solely or jointly by individuals versus households. It mainly focuses on factors influencing breeding choices (e.g., record keeping, infrastructure, experience, cost), without addressing who within the household (e.g., male/female) made the breeding decision.	unclear	Unclear	unclear	The adoption of artificial insemination is influenced by: farmer’s experience in dairy farming, farmer’s ability to keep records, management practices such as water provision, availability of feeds, herd and land size, cost of artificial insemination, distance to the service provider, amount of purchased feeds,	higher yields, increased household income	Mwanga, G., Mujibi, F.D.N., Yonah, Z.O., Chagunda, M.G.G., 2019. Multi-country investigation of factors influencing breeding decisions by smallholder dairy farmers in sub-Saharan Africa. Tropical Animal Health and Production, 51,395-409.
5	Campbell	2018	Tanzania	Newcastle disease vaccine adoption by smallholder households in Tanzania: Identifying determinants and barriers	Determine extent to which households adoption of innovations such as vaccines impact disease control	rural and urban	prevention	vaccination	535	Quantitative - surveys	Poultry keepers	regression analysis	Decision making on poultry are dominated by women.	Yes. The authors assessed decision-making authority using a household survey that asked who is responsible for chickens. They included female decision-maker as a binary variable in their regression models and analyzed its association with vaccine awareness and adoption, though it was not found statistically significant in predicting vaccine uptake.	Sole	Sole	Female	Newcastle disease vaccine uptake depends on: flock size, or the number of chickens the household own at the time of vaccination, control over household resources, expenditure on food and education, knowing someone who successfully vaccinated chicken, whether farmers use traditional medicine as it reduces vaccine-uptake	healthy poultry	Campbell,Z.A., Marsh, T.L., Mpolya, E.A., Thumbi, S.M., Plamer, G.H., 2018. Newcastle disease vaccine adoption by smallholder households in Tanzania: Identifying determinants and barriers. PLoS ONE 13(10): e0206058. https://doi.org/10.1371/journal.pone.0206058
6	Dumas	2018	Kenya	“Men Are in Front at Eating Time, but Not When It Comes to Rearing the Chicken”: Unpacking the Gendered Benefits and Costs of Livestock Ownership in Kenya	To explore perceptions of livestock ownership among female smallholder livestock keepers in Nyanza Region, Kenya, and unp	rural	Livestock ownership	perceptions of livestock ownership	18	Qualitative - FGDs	Pregnant women with HIV	Constructs and grounded theory	Decision making on farm income are dominated by men/husbands. Men are portrayed as holding the dominant authority, indicating a clear pattern of male-dominance.	Despite women bearing the majority of time and labor costs in managing livestock, they have limited decision-making power, ownership rights, control over income or access to meat. With the exception of milk, men are largely the primary/dominant decision makers for livestock; women are sometimes consulted or responsible for day-to-day decision‑making.	Sole	Sole	male	perceptions of livestock ownership depends on: household investment on time and labour borne by women and children, livestock type - (cattle are more labour intensive), livestock as source of financial security and food security (meat, milk eggs,increased crop yields from manure and draught power), social benefits, human time, labor savings, women livestock ownership rights, decision-making power…	higher decision making power	Duma, S.E., Maranga, A., Mbullo, P., Collins, S., Wekesa, P., Onono, M., Young, S.L., 2018. “Men Are in Front at Eating Time, but Not When It Comes to Rearing the Chicken”: Unpacking the Gendered Benefits and Costs of Livestock Ownership in Kenya. Food and Nutrition Bulletin, 39(1), 3-27.DOI: 10.1177/0379572117737428
7	Price	2018	Tanzania	Elucidating linkages between women’s empowerment in livestock and nutrition: a qualitative study	To investigate knowledge and perceptions of women’s empowerment from the perspective of female livestock keepers and elucidates linkages between women’s empowerment and household nutrition in relation to livestock.	rural	nutrition	Livestock as a source of nutrition	62	Qualitative - FGDs	Female livestock keepers	thematic analysis	Decision making on livestock and livestock products were dominated by husbands/men and they also control the permission to leave the household on any condition	The facilitator introduced the WELI indicators of empowerment to probe further on standard domains of empowerment specifically related to livestock production. QRS Nvivo 10 software was used to categorise, code, and disaggregate textual material for qualitative analysis. The research team first developed a priori codes based on the research questions and prompts from the focus group guide. These …	Sole	Sole	Male	Knowledge and perceptions of women on nutrition and livestock ownership depends on: social systems and norms, income use, agricultural decision-making power, livestock ownership, culture, women's ability to sell livestock, education	higher women decision-making power	Price, M., Galie, A., Marshall, J., Agu, N., 2018. Elucidating linkages between women’s empowerment in livestock and nutrition: a qualitative study. Development in Practice, 28(4), 510-524. https://doi.org/10.1080/09614524.2018.1451491
8	Bishu	2018	Ethiopia	Drivers of farmers’ cattle insurance decisions: evidence from smallholders in northern Ethiopia	To understand the drivers associated with cattle insurance decisions in Northern Ethiopia.	rural	health investment	Cattle insurance	356	Quantitative - surveys	cattle farmers	regression analysis	Decision making on insurance uptake are male dominated. The study implicitly treats decisions as being made solely by the individual respondent, who, in most cases, is male.	The absence of gender-disaggregated insights or consideration of women’s roles suggests that male authority in livestock-related financial decisions, common in rural Ethiopian contexts, is taken as the default.	Sole	Sole	Male	the number of cattle to be insured depend on: household income, education, share of income proportion from livestock, total annual farm income, farmers willingness to pay for the insurance, gender as males own more cattles or could be more educated, type of grazing system with those doing zero-grazing being more willing to insure the cattle compared to those doing open grazing	healthy cattle	Bishu, K.G., Lahiff, E., O'Reilly, S., Gebregziabher, M., 2018. Drivers of farmers’ cattle insurance decisions: evidence from smallholders in northern Ethiopia.Agrekon, 57(1), 40-48. https://doi.org/10.1080/03031853.2018.1435290
9	Njuki	2016	Kenya	An Exploratory study of Dairying Intensification, Women’s Decision Making, and Time Use and Implications for Child Nutrition in Kenya	To examines how women’s time use and decision-making patterns related to dairy income and consumption are associated with dairy intensification, as a way of exploring the links between intensification and nutrition.	rural	Livestock ownership	milk production and use	324	Mixed - FGDs & surveys	male farmers, female farmers and female farmers with at least one child below 5 years old		Decision making on milk sales decisions shared/joint between men and women. Men seemed to be increasingly controlling total dairy income, while women control the milk production process.	From a household survey, respondents were asked who makes decisions over dairy/milk matters (e.g., milk sales and use/control of dairy income). Answers were categorized as woman alone, man alone, or jointly by husband and wife; “joint” reflected responses that decisions were taken together, while “sole” reflected one spouse named as the decider.	Joint	Sole	Both	milk production depends on: scale of production (small, medium, large), time of milk production (males control morning, females control evening), gender of decision maker (male for lage scale and commercial milk production), joint decisions are common for large scale production	increased income	Njuki, J.M.,Wyatt, A., Baltenweck, I., Yount, K., Null, C., Ramakrishnan, U., Girard, A.W., Sreenath, S., 2016. An Exploratory study of Dairying Intensification, Women’s Decision Making, and Time Use and Implications for Child Nutrition in Kenya.European Journal of Development Research, 28(4), 722-740.
10	Simiyu	2013	Kenya	I’m only allowed to sell milk and eggs’: Gender aspects of urban livestock keeping in Eldoret, Kenya	To highlight the gender dynamics in urban livestock keeping in Eldoret municipality, Kenya	urban	Market	gender decision dynamics - sale of livestock products	117	Qualitative - Case study	urban livestock-keeping households	summary statistics	Decision-making is shared/joint between men and women. Men show greater preference for and are more involved, in terms of decision‑making and responsibility taking, with large livestock and where income is the primary motive for livestock keeping. Women prefer and exercise greater control over small livestock, making the most decisions about consumption use of livestock products and perform home‑…	The study uses gendered roles and livestock types as criteria for decision-making locus, distinguishing men’s authority over large/income-generating livestock from women’s control over small/consumption livestock, however, it does not analyze instances of joint decision-making explicitly.	Joint	Sole	Both	gender dynamics in decision-making depends on: livestock types - small stock(chicken and ducks are for women) or large (cattle, sheep, goats and pigs), gender of the person responsible, consumption of livestock products, norms governing livestock ownership as large livestock are owned by men, household expenditure such as school and medical expenses, access to financial resources	women decision-making power	Simiyu, R.R., I’m only allowed to sell milk and eggs’: Gender aspects of urban livestock keeping in Eldoret, Kenya. J. of Modern African Studies, 51(4), 577-603. https://doi.org/10.1017/S0022278X1300061X
11	Kazianga	2012	Burkina Faso	Income Risk and Household Schooling Decisions in Burkina Faso	To study the effects of income uncertainty on household schooling decisions	rural	resource transfer	livestock as source of income for education	300	Quantitative - surveys	farmers	regression analysis	The type of decisions made are not clear	The study analyzes household schooling decisions based on income risk and does not distinguish between sole and joint decision-making within the household.	unclear	Unclear	unclear	the ability of livestock ownership to influence school enrollment rates depends on: child characteristics (gender, number of siblings of school age, whether a child is a paternal or a maternal orphan), parents’ characteristics (whether the father and mother are literate), current household income, household wealth (expressed as the value of durable goods and farm equipment, land area measured in …	increased school enrollment rates	Kazianga, H., 2012.Income Risk and Household Schooling Decisions in Burkina Faso.World Development,40(8), 1647-1662. DOI:https://doi.org/10.1017/S0022278X1300061X
12	Kalinda	2000	Zambia	Resources, household decision making and organisation of labour in food production among small-scale farmers in southern Zambia	To examine the production context of small-scale farm households in the Choma District in southern Zambia	rural	resource transfer	household decision-making and organization of labour	150	Quantitative - surveys	farm household heads	analysis of variance	Decision making is dominated by men, who also typically control key resources and financial decisions. Even though women participate actively in food production and are sometimes involved in decision-making, men retain greater authority overall or dominate decision-making, particularly in male-headed households.	The study documents patterns of household decision‑making and confirms the importance of gender roles in agricultural production, with decision authority differing by farm size and gender.The evidence points clearly to male dominance in areas such as livestock sales, cash crop production, and larger household investments.	Sole	Sole	Male	decision making patterns for small-scale farmers depends on: type of livestock i.e small or large stock, household livestock ownership, social and cultural role of livestock e.g bride price, disease vulnerability of the livestock e.g goats less vulnerable to diseases, farm size as a proxy to wealth, gender, income mainly small stock e.g. chickens, cattle, goats and pigs sales	healthy livestock	Kalinda, T., Filson, G., Shute, J., 2000. Resources, household decision making and organisation of labour in food production among small-scale farmers in southern Zambia. Development Southern Africa, 17(2), 165-174. https://doi.org/10.1080/713661404
13	McPeak	2006	Kenya	Are Household Production Decisions Cooperative? Evidence on Pastoral Migration and Milk Sales from Northern Kenya	To develop and test models of household decision making to investigate intrahousehold decision making in a nomadic pastoral setting from Kenya	rural	market	milk decisions	1667	Quantitative - surveys	milk producing households	regression analysis	Decision making on livestock migration and milk selling are dominated by men/husbands, and they oftern resist if things dont seem to go as planned.	Yes. Among the Gabra of Northern Kenya, men decide where to migrate with the household herds while women decide whether to sell milk. The authors used these gendered decision domains, migration and milk sales, to test models of household decision-making (cooperative, traditional, contested).	Sole	Sole	Male	intra-household decision making among pastoral communities depend on: distance to market, ability of men to restict women from market domain, women's control to cash income access and town, amount of milk sold and milk available, men's right to decide migration patterns, wive's traditional rights over milk management	increased yields	McPeak, J.G., Doss, C.R., 2006. Are Household Production Decisions Cooperative? Evidence on Pastoral Migration and Milk Sales from Northern Kenya. American Journal of Agricultural Economics, 88(3),525-541.
14	Assa	2014	Malawi	Determinants of Keeping Small Ruminants and Non-ruminant Livestock in Malawi: A Simulated Maximum Likelihood Multivariate Probit	To investigate the socio-economic factors affecting the decision of smallholder farmers’ households to keep small ruminants (goats and sheep) and non-ruminants (pigs)	rural and urban	breeding	ruminants and non-ruminants	5711	Quantitative - surveys	household heads (men and women)	regression analysis	The type of decisions made are not clear	The study examines individual household decisions to keep livestock, focusing on socio-economic and environmental drivers, and does not distinguish between sole or joint decision-making within households. The analysis centers on individual farmer characteristics (e.g., gender of household head, religion, asset access) without evaluating who within the household makes the decision to keep livestoc…	unclear	Unclear	unclear	household’s decision to keep small ruminants and non-ruminant livestock are influenced by: household size, age, gender, education level, food security, access to livestock extension services, access to credit, the regional location of household, provision of extension services, being a male farmer, age, access to credit, location	healthy small and non-ruminants	Assa, M.M., Maonga, B.B., Mapemba, L.D., 2014. Determinants of Keeping Small Ruminants and Non-ruminant Livestock in Malawi: A Simulated Maximum Likelihood Multivariate Probit. Agrekon, 53(4), 123-135. https://doi.org/10.1080/03031853.2014.929012
15	Chenais	2019	Uganda	Smallholders’ perceptions on biosecurity and disease control in relation to African swine fever in an endemically infected area in Northern Uganda	To increase the understanding on how the knowledge of ASF epidemiology and control can be transferred into successfully implemented biosecurity interventions on farm and community level	rural	prevention	Biosecurity measures to prevent ASF outbreaks	200	Qualitative - IDI/participatory/FGDs	an adult member of the household	Summary statistics	Decision making are joint between men and women with men being responsible for the decision to keep pigs, while women handle the daily management.	Yes. The authors used gender-disaggregated focus group discussions and analyzed how responsibilities over pig ownership, disease knowledge and control measures were reported differently by men and women. These discussions provided insights into who controls decisions regarding pig ownership and disease management.	Joint	Joint	Both	biosecurity measures to control and manage African Swine Fever include: change of boots, seasonal adaptation of pig rearing, sale of pigs as a way of prevent losses, avoiding pork products from ASF outbreaks areas, frequent sales and purchases of pigs, avoid buying pork products from dead pigs	healthy pigs	Chenais, E., Lewerin, S.B., Stahl, K., Alike, S., Nokorach, B., Emanuelson, U., 2019. Smallholders’ perceptions on biosecurity and disease control in relation to African swine fever in an endemically infected area in Northern Uganda. BMC Veterinary Research,15:279. https://doi.org/10.1186/s12917-019-2005-7
16	Otiang	2020	Kenya	Mortality as the primary constraint to enhancing nutritional and financial gains from poultry: A multi-year longitudinal study of smallholder farmers in western Kenya	To understand the factors that drive small flock size smallholder production systems with an aim of enhancing benefits of smallholder chicken ownership	rural	prevention	poultry mortality	6400	Quantitative - surveys	households (men and women)	regression analysis	Decision making on daily poultry management are dominated by women. Female dominance prevails in daily poultry management, as the focus on women managing labor, feed and voluntary off‑take reflects their locus of authority.	Yes. The study involve routine actions which are portrayed as women-led decisions, with men less directly involved. Men’s involvement is minimal in these day-to-day choices, with their influence more likely to appear in larger strategic decisions, though those are not the study’s	Sole	Sole	female	Poultry mortality is caused by factors such as: involuntary off-take, lack of income or social capital, unavailability of vaccine, drug purchases, lack of chicken housing materials, the opportunity cost given other household responsibilities	reduced child mortalities	Otiang, E., Campbell, Z.A., Thumbi, S.M., Njagi, L.W., Nyaga, P.N., Palmer, G.H., 2020. Mortality as the primary constraint to enhancing nutritional and financial gains from poultry: A multi-year longitudinal study of smallholder farmers in western Kenya. PLoS ONE 15(5): e0233691. https://doi.org/10.1371/journal.pone.0233691
17	Mugisha	2008	Uganda	Socio-economic factors influencing control of vector-borne diseases in the pastoralist system of south western Uganda	To investigate these factors, mainly the intra-household factors influencing decision-making in the control of Vectorborne diseases in the pastoralist areas of Uganda	rural	prevention	vector-borne diseases control		Quantitative - surveys	individuals or groups of cattle keepers, veterinary staff and drug sellers		Decision-making on cattle-related issues vector-borne disease control are dominated by men, with men consistently making choices about budgets, veterinary treatments and specific interventions. The primary locus of authority remains with men.	From household and community-level data (questionnaires + PLA/focus groups/case studies), respondents indicated who in the household decided on vector-borne disease control. Responses were grouped by man alone, woman alone, or both (jointly)—with the paper noting that, in male-headed households, men dominated decision-making.	Sole	Sole	Male	intra-household decision-making on vector-borne diseases depends on: availability of men in the household, culture with women declining to participate, amount allocated to cattle health care, acaricide supply, risk of losing all livestock, self-treatment of cattle, budget on human health care and food, school fees	reduced mortalities	Mugisha, A., McLeod, A., Percy, R., Kyewalabye, e., 2008. Socio-economic factors influencing control of vector-borne diseases in the pastoralist system of south western Uganda. Trop Anim Health Prod, 40, 287-297. DOI 10.1007/s11250-007-9093-2
18	Kirunda	2014	Uganda	Predictors for Risk Factors for Spread of Avian Influenza Viruses by Poultry Handlers in Live bird markets in Uganda	To investigated the influence of socio‐demographic characteristics of poultry handlers: age, sex, religion, educational background, level of income, location of residence and region of operation on 20 potential risk factors for introduction and spread of AI in LBM s.	rural and urban	prevention	avian influenza virus	424	Quantitative - surveys	bird handlers	regression analysis	The type of decisions made are not clear	No. The study focused on individual-level predictors (such as gender, education, and hygiene behavior) related to avian influenza spread, without assessing who within a household decides on poultry management or biosecurity practices.	unclear	Unclear	unclear	the factors that influence the spread of avian influenza virus in poultry include: education, location of residence, religion, gender, age, income, hygiene of food and water troughs, slaughter - open versus closed spaces	healthy poultry	Kirunda, H., Mugimba, K.K., Erima, B., Mimbe, D., Byarugaba, D.K., Wabwire-Mangen, F., 2014. Predictors for Risk Factors for Spread of Avian Influenza Viruses by Poultry Handlers in Live bird markets in Uganda. Zoonoses and Public Health, 62, 334-343. doi: 10.1111/zph.12151
19	Ejlertsen	2013	Gambia	Traditional breeding objectives and practices of goat, sheep and cattle smallholders in The Gambia and implications in relation to the design of breeding interventions livestock keepers.	This paper describes these results for the West African country of The Gambia, for the three ERL types and for different wealth groups of livestock keepers.	rural	breeding	factors that determine breeding decisions	238	Quantitative - surveys	farmers	regression analysis	Decision making are joint between men, women and herders. Decision making is joint particularly in cases where women own the livestock, others (e.g., male relatives or community advisors) often contribute to or take the lead on breeding choices.	Decision-making varies by species, wealth and gender. This narrative evidence points to joint decision-making or at least external influence in breeding decisions, highlighting that authority is negotiated and shared, especially in gendered contexts where women own livestock but lack full decision autonomy.	Joint	Joint	both	factors that determine livestock breeding decisions include: women's ownership of more goats, men's ownership of sheep and cattle, ability of women to participate in decision-making for the livestock they own, amount of income from sheep and goats, domestic meat consumption, livestock use for manure, savings and insurance	Quality breeds	Ejlertsen, M., Poole, J., Marshall, K., 2013. Traditional breeding objectives and practices of goat, sheep and cattle smallholders in The Gambia and implications in relation to the design of breeding interventions. Trop Animal Health Production, 45:219–229. DOI 10.1007/s11250-012-0194-1
20	Marshall	2016	Somali	Traditional livestock breeding practices of men and women Somali pastoralists: trait preferences and selection of breeding animals	To document livestock traits of importance and the criteria used to select male breeding animals and the criteria used to cull female breeding animals	rural	breeding	breeding traits of livestock	500	Mixed - participatory & surveys	pastoralists	Summary statistics	Decision making on breeding practices was joint between and women. Men make decisions in camel and cattle systems while women have substantial input into sheep and goat production systems.	Yes. The authors used gender-disaggregated participatory methods, including focus group discussions and structured interviews, to assess roles in breeding practices and trait preferences, allowing them to determine who makes breeding decisions within households.This design reveals what both men and women value in breeding animals.	Joint	Joint	Both	traditional breeding decisions depend on: type of livestock, reasons for keeping livestock, gender of livestock which influences the culling process, choice of male breeds based on: high yield, body size, adaptedness, marketability, coat colour	Quality breeds	Marshall, K., Mtimet, N., Wanyoike, F., Ndiwa, N., Ghebremariam, H., Mugunieri, L., Costagli, R., 2016. Traditional livestock breeding practices of men and women Somali pastoralists: trait preferences and selection of breeding animals. J. Anim. Breeding Genetics, 133:534-547. https://doi.org/10.1111/jbg.12223.
21	Chawala	2019	Tanzania	Farmer-preferred traits in smallholder dairy farming systems in Tanzania	To examine farmers’ preferences of dairy cattle traits using a discrete choice experiment methodology	rural	breeding	breeding traits for dairy breeds	555	Quantitative - surveys	dairy farmers	regression analysis	The type of decisions made are not clear	No, The study did not explicitly analyze or establish decision-making as sole or joint. Instead, it focused on farmers' preferences for dairy cattle traits through individual responses in discrete choice experiments. The authors did not review or define any specific criteria to identify the decision-making locus. The emphasis was on trait preferences and trade-offs rather than the process of how …	unclear	Unclear	unclear	The choice of a breed depends on several traits that include: agro-ecological zone, production system, the purchase price, milk yield, easy temperament, low feed requirement, fertility and disease resistance	Quality breeds	Chawala, A.R., Banos, G., Peters, A., Chagunda, M.G.G., 2019. Farmer-preferred traits in smallholder dairy farming systems in Tanzania. Trop. Anim Health Prod. 51, 1337-1344.https://doi.org/10.1007/s11250-018-01796-9.
22	Campbell	2019	Tanzania	Drivers of vaccination preferences to protect a low-value livestock resource: Willingness to pay for Newcastle disease vaccines by smallholder households	To determine preferences and willingness to pay for NDV vaccines by chicken-owning households in Tanzania	rural and peri-urban	prevention	vaccination	535	Quantitative - surveys	household heads (men and women)	regression analysis	Decision making on on poultry are dominated by women.	Yes. The authors reviewed the gender of the main poultry decision-maker. They also linked decision-making roles to vaccination uptake and knowledge.	Sole	Sole	Female	farmer's willingness to pay to vaccinate chicken depends on: off-farm income, education, on-farm income, smaller flock sizes	healthy poultry, reduced mortalities	Campbell, Z.a., Otieno, L., Shirima, G.M., Marsh, T.L., Palmer, G.H., 2019b. Drivers of vaccination preferences to protect a low-value livestock resource: Willingness to pay for Newcastle disease vaccines by smallholder households. Vaccine, 37, 11-18. https://doi.org/10.1016/j.vaccine.2018.11.058.
23	Onono	2013	Kenya	Factors influencing choice of veterinary service provider by pastoralist in Kenya	To identify specific attributes that could be targeted for intervention to enhance pastoralist access to quality veterinary services.	rural	treatment	veterinary services for sick livestock	350	Quantitative - surveys	household heads	regression analysis	Decision making on cattle purchases, sales and treatment of sick cattle were joint between men and women. Men made decisions on cattle purchases (83.7%), sales (84.2%), and treatment of sick cattle (70.3%), whereas women handled milking (83.8%).	Yes, the household survey asked who controlled specific cattle-related activities (e.g., sales, purchases, treatment of sick cattle, milking) and reported that men controlled sales/purchases/treatment while women were responsible for milking.The authors clearly reviewed criteria by specifically stating activities associated with gender roles, directly identifying household roles and providing det…	Joint	Joint	Both	choice of veterinary officer provider depends on: time spent seeking animal health services, average transport cost, distance to be covered, herd sizes, age and sex of household head, cost incurred per visit, level of education of household head, average number of visits, men's ability to control livestock resources, income and expenditure on sales, purchases and treatment of sick cattle, women's…	healthy livestock	Onono, J.O., Wieland, B., Rushton, J., 2013. Factors influencing choice of veterinary service provider by pastoralist in Kenya. Trop. Anim. Health. Prod. 45:1439–1445. DOI 10.1007/s11250-013-0382-7.
24	Acosta	2019	Uganda	The livestock vaccine supply chain: Why it matters and how it can help eradicate peste des petits Ruminants, based on findings in Karamoja, Uganda	To analyze the supply chain and take it into consideration when planning and creating a vaccination strategy	rural	prevention	vaccination against peste des petits ruminants	14	Mixed - survey & case studies	Animal health workers and livestock keepers	Descriptive statistics	Decision making on vaccination programs are dominated by men.	Yes, decision-making was established through respondents' reports, using survey questions on who made decisions, alongside deeper qualitative methods like focus groups, a decision-making game and participant observation to understand the meanings participants.They critically examined different interpretations of joint, noting how often it concealed male dominance and lacked genuine female input.	Sole	Sole	Male	vaccination programs should be based on: gender of decision maker, supply of vaccines, costs of vaccines, vaccine availability, vaccine adoption such as access to land, inputs, farmer expectation, wealth, and decision making power, information availability	healthy sheep and goats	Acosta, M., Wessel, M.V., Bommel, S.V., Ampaire, E.L., Twyman, J., Jassogne, L., Feindt, P.H., 2019. What does it Mean to Make a ‘Joint’ Decision? Unpacking Intra-household Decision Making in Agriculture: Implications for Policy and Practice. The J. Dev. Stud. 56(6), 1210-1229. https://doi.org/10.1080/00220388.2019.1650169.
25	Mayala	2019	Tanzania	Socio-cultural Factors influencing livestock investment decisions among Smallholder Farmers in Mbulu and Bariadi Districts, Tanzania	assesses the socio-cultural factors (SCFs) influencing livestock investment decisions among smallholder farmers in Mbulu and Bariadi districts in Tanzania.	rural	Livestock ownership	livestock investment decisions	342	Quantitative - surveys	household heads	regression analysis	Decision-making is implicitly sole or male-dominated, as indicated by the predominantly male respondents (88%) and male-headed households.	Yes, authors reviewed criteria by clearly stating who managed livestock activities and explicitly linking this to household roles, though not explicitly discussing criteria for the locus of decision-making.	Sole	Sole	Male	The factors that influence livestock investment decisions include: wealth, cultural values of livestock such as pride price and prestige, symbol of ethnicity, number of children, tradition, profit maximization	healthy livestock	Mayala, N.M., Katundu, M.A., Msuya, E.E., 2019. Socio-cultural Factors influencing livestock investment decisions among Smallholder Farmers in Mbulu and Bariadi Districts,Tanzania. Global Business Review, 20(5), 1214–1230. DOI: 10.1177/0972150917742556
26	Akidi	2018	Uganda	Determinants of smallholder indigenous chicken farmers’ market participation decisions and value of sales in Gulu district	To ascertain the drivers of smallholder indigenous chicken farmers’ market participation in Gulu district	rural	market	market decisions for poultry	150	Quantitative - surveys	Farmers	regression analysis	The type of decisions made are not clear	The manuscript focused on market participation and influencing economic variables, without clear criteria for determining decision-making structures within households.	unclear	Unclear	unclear	Increased market participation for indigenous chicken is based on: ownership of assets e.g. bicycle, flock size, distance to the preferred market, age of livestock keepers as older people cannot move to markets, household income, price of birds, information from peers which influences value of sales	Increased income	Akidi, I.L., Wamala, S.K., Mugonola, B., 2018. Determinants of smallholder indigenous chicken farmers’ market participation decisions and value of sales in Gulu district. Journal of Development and Agricultural Economics, 10(8), 271-278.
27	Asante	2017	Ghana	Determinants of farm diversification in integrated crop–livestock farming systems in Ghana	That the decision to diversify and the extent of diversification are distinct decisions affected by different sets of factors	rural	Livestock ownership	decision making on livestock diversification	608	Quantitative - surveys	farm households	regression analysis	Decision making on diversification is dominated by men.	Yes, the regression results do show that male-headed households exhibit higher levels of diversification, about 0.27 units higher on the Margalef index, suggesting that male heads have greater influence on whether households diversify their crop, livestock systems.	Sole	Sole	Male	Factors affecting livestock diversification include: land ownership, access to credit, extend of livestock diversification, access to credit, gender, extension, market information, stable income, in addition to usage of tillage equipment	Quality breeds	Asante, B.O., Villano, R.A., Patrick, I.W., Battese, G.E., 2017. Determinants of farm diversification in integrated crop–livestock farming systems in Ghana. Renewable Agriculture and Food Systems: 33(2); 131–149. doi:10.1017/S1742170516000545
28	Ajadi	2015	Nigeria	Rural women’s farmers access to productive resources: the moderating effect of culture among Nupe and Yoruba in Nigeria	To analyze ownership and control of productive resources by gender as determined by culture	rural	Livestock ownership	ownership and control of resources	100	Quantitative - surveys	Women and men	regression analysis	Decision making on poultry are joint made by both men and women, where men make decisions on productive assets and activities, while women hold significant decision authority over small livestock and poultry.	Yes. Decision-making was established through structured questionnaires assessing who controlled or made decisions on productive resources.	Joint	Joint	both	women's access and ownership of resources depends on: the culture, livestock types - large or small livestock, land size, farm equipment, the person in control of resources, gender norms	women decision-making power	Ajadi, A.A., Oladele,O.I., Ikegami, K., Tsuruta, T., 2015. Rural women’s farmers access to productive resources: the moderating effect of culture among Nupe and Yoruba in Nigeria. Agriculture and Food security, 4:26.DOI 10.1186/s40066-015-0048-y
29	Boogaard	2015	Mozambique	Smallholder goat production and marketing: a gendered baseline study from Inhassoro District Mozambique	to investigate gender roles and processes of smallholder goat production and marketing in Inhassoro District, Mozambique, by analysing sex-disaggregated baseline data for women in male-headed households (W-MHH), men in male-headed households (M-MHH) and women in female-headed households (FHH).	rural	resource transfer	gender roles on goat production and marketing	83	Mixed - survey & IDIs	male and female households	regression analysis	Decision making on goat production and marketing are dominated by men who make the final decision.	Yes, through a sex-disaggregated household baseline survey that recorded who owned goats and who controlled sales/income. The explicitly interrogated the meaning of “joint”, arguing that reported joint ownership/control was not necessarily egalitarian and could mask unequal power.	Sole	Sole	Male	Goat production and martketing depends on: the amount of money to cover food expenses on education, human health, clothing and housing, gender, access and livestock ownership, market access and agroecological zone	Healthy goats and increased incomes	Boogaard, B.K., Waithanji, E., Poole, E.J., Cadilhon, J., 2015. Smallholder goat production and marketing: a gendered baseline study from Inhassoro District Mozambique. NJAS - Wageningen Journal of Life Sciences, 74–75, 51-63. https://doi.org/10.1016/j.njas.2015.09.002
30	Kamau	2019	Kenya	Analysis of improved indigenous chicken among smallholder farmers: Case of Makueni and Kakamega Counties	To determine the effect of farmer socioeconomic characteristics on adoption and intensity of adoption the IIC technology in Makueni and Kakamega counties	rural	Livestock ownership	socioeconomic factors and indeigenous chicken adoption	384	Quantitative - surveys	farmers	regression analysis	Decision making on livestock management and milk handling are joint made by men and women, where men are responsible for large livestock while women handle milk and poultry.	Yes, the survey and double-hurdle analysis use household/producer characteristics (e.g., sex of household head, education, farm size, group membership, awareness, etc.), but do not ask who within the household decides about chicken-related choices. The study uses observed task divisions and reports from respondents but does not define or discuss how decision-making roles were established.	Joint	Joint	Both	Factors that influence the adoption of improved indigenous chicken include: sex of the household head, farm size, membership to social networks, off-farm activities, improved indigenous chicken awareness, education of the household head, household size, farm size, source of information on improved indigenous chicken	Quality breeds	Kamau, C.N., Kabuage, L.W., Bett, E.K., 2019. Analysis of improved indigenous chicken among smallholder farmers: Case of Makueni and Kakamega Counties. International Journal of Agricultural Extension, 07(01), 21-37. DOI: 10.33687/ijae.007.01.2809
31	Kairu-Wanyoike	2017	Kenya	Micro-economic analysis of the potential impact of contagious bovine pleuropneumonia and its control by vaccination in Narok district of Kenya	To evaluate the impact of CBPP on productivity and livelihoods and the benefits of vaccination at household and community level in Narok South district where the disease is most prevalent	rural	prevention	cost and benefit analysis of CBPP vaccination	232	Quantitative - surveys	pastoralists and agro-pastoralists	cost-benefit analysis	Decision making on adoption are dominated by women.	Yes, the study implies a female-driven dynamic in adoption without exploring decision-making processes or traditional gender hierarchies. They advocate mixed methods (quantitative + qualitative) to better understand decision-making dynamics.	Sole	Sole	Female	impact of CBPP depends on: losses through mortalities, reduced milk yield, morbidity, reduced weight gain, loss of calves, cost of sampling and testing, the cost of vaccines and vaccination, losses incurred in terms of deaths and treatments, net benefit losses	reduced infections and mortalities	Kairu-Wanyoike, S.W., Taylor, N.M., Hefferman, C., Kiara, H., 2017. Micro-economic analysis of the potential impact of contagious bovinepleuropneumonia and its control by vaccination in Narok district of Kenya. Livestock Science, 197, 61-72. https://doi.org/10.1016/j.livsci.2017.01.002
32	Holt	2016	Burkina Faso, Cameroon, Ethiopia, Uganda, Zambia	Assessment of animal African trypanosomiasis (AAT) vulnerability in cattle-owning communities of sub-Saharan Africa	To optimise the allocation of resources for AAT control, decision makers need to target geographic areas where control programmes are most likely to be successful and sustainable and select control methods that will maximise the benefits obtained from resources invested	rural	treatment	allocation of resources on trypanosomiasis (AAT) control	57	Quantitative - surveys	farmers	Descriptive statistics	Decision making on livestock vaccinations and livestock health related decisions are dominated by men.	Yes, roles were described based on gender norms and reported practices. No formal mechanisms existed to ensure women’s participation in decisions. Access depended largely on men’s approval or presence	Sole	Sole	Male	resource allocation on the control of African trypanosomiasis is dependent on: reason for failure of treatment (caused by resistance to the disease, drug quality, misdiagnosis, misdosing), the herd sizes, who is responsible for diagnosis (farmers or trained personnel), total cost of African trypanosomiasis, cost of treatment, who is responsible for the control, cattle mortalities (high, low, medi…	reduced infections and mortalities	Holt, H.R., Selby, R., Mumba, C., Napier, G.B., Guitian, J., 2016. Assessment of animal African trypanosomiasis (AAT) vulnerability in cattle-owning communities of sub-Saharan Africa. Parasites & Vectors, 9:53 DOI 10.1186/s13071-016-1336-5
33	Mutua	2019	Kenya, Uganda	A Qualitative Study on Gendered Barriers to Livestock Vaccine Uptake in Kenya and Uganda and Their Implications on Rift Valley Fever Control	This study sought to understand the barriers faced by men and women farmers in the uptake of livestock vaccines to inform strategies for optimizing the use of vaccines against RVF in East Africa.	rural	prevention	vaccine uptake	645	Qualitative - FGDs	livestock keepers	content analysis	Decision making on vaccine uptake and small ruminant care are joint made by both men and women, as men make decisions of vaccinations while women make decisions in small ruminant care.	Yes, through sex-segregated focus groups, pairwise ranking and thematic analysis. They explicitly recognized intra-household roles and evaluated who decides, highlighting differences between men and women for vaccine uptake decisions. Methods describe sex disaggregated focus group discussions and ranking vaccine barriers	Joint	Joint	Both	vaccine up-take depends on: livestock ownership patterns, religious beliefs, cultural beliefs, direct and indirect cost of vaccines, distances to vaccination points, availability of vaccination crushes, access to information and campaigns	Healthy livestock	Mutua, E., Haan, N., Tumusiime, D., Jost, C., Bett, B., 2019. A Qualitative Study on Gendered Barriers to Livestock Vaccine Uptake in Kenya and Uganda and Their Implications on Rift Valley Fever Control. Vaccines, 7(86). doi:10.3390/vaccines7030086
34	Caudell	2020	Ghana,Kenya,Zambia,Zimbabwe	Towards a bottom-up understanding of antimicrobial use and resistance on the farm: A knowledge, attitudes, and practices survey across livestock systems in five African countries	To document dimensions of knowledge, attitudes and practices related to antimicrobial use and antimicrobial resistance in livestock systems and identify the livelihood factors associated with these dimensions	rural	treatment		877	Quantitative - surveys	pastoralists	regression analysis and ethnographic approach	The type of decisions made are not clear	Yes. The authors explicitly identified decision-makers by surveying who lives or works on the farm, used KAP measurements to link knowledge/attitude/practice with farm-level decision-making, and highlighted the exclusion of professional veterinary input as a key factor in antimicrobial use behaviours.	unclear	Unclear	unclear	variation in knowledge, attitudes and practices of antimicrobial resistance is related to several factors: gender, disease dynamics on the farm, source of animal health information, education of the farmer, farmers knowledge and experiences in decision making	healthy livestock	Caudell, M.A., Dorado-Garcia A., Eckford, S., Creese, C., Byarugaba, D.K., Afakye, K., Chansa-Kabali, T., Fasina, F.O., Kabali, E., Kiambi, S., Kimani, T., Mainda, G., Mangesho, P.E., Chimpangu, F., Dube, K., Kikimoto, B.B., Mugara, T., Siswa, S., 2020. Towards a bottom-up understanding of antimicrobial use and resistance on the farm: A knowledge, attitudes, and practices survey across livestock …
35	Lesorogol	2011	Kenya	Livestock inheritance and education:attitudes and decision making among samburu pastoralists	To investigate the current practices and attitudes regarding livestock inheritance and education	rural	resource transfer	education and livestock transfers	200	Qualitative - interviews	pastoralists	thematic analysis	Decision making on livestock inheritance are dominated by men particularly fathers have the final say.	Yes. Through structured interviews and narratives, authors assessed who was perceived to make decisions. They categorized responses into themes showing male dominance with limited female input.When asked who decides about inheritance, 64% of men and 45% of women said father decides alone	Sole	Sole	Male	livestock inheritance depends on: amount of financial investment on education, number of male children in the household, willingness to transfer livestock inheritance to paid employment, household income, wealth, culture	healthy household members	Lesorogol, C., Chowa, G., Ansong, D., 2011. Livestock Inheritance and Education: Attitudes and decision making among Samburu pastoralists. Nomadic Peoples , 15 (2), 82-103. http://www.jstor.com/stable/43133008
36	Omondi	2008	Kenya	Economic valuation of sheep genetic resources: implications for sustainable utilization in the Kenyan semi-arid tropics	To evaluate of the economic values of sheep genetic resources (SGR) in terms of the important non-market traits embedded in sheep and how this information can be utilised to improve livelihoods in semi-arid regions.	rural	breeding	decision on sheep traits	157	Quantitative - surveys	livestock keepers	regression analysis	Decision making on livestock income are dominated by men.	Yes. The authors reviewed gender-based participation patterns and control over livestock-related decisions, using evidence from multiple case studies. They emphasize the need to differentiate between ownership, access and decision-making roles. It is important to distinguish between access, control and decision-making authority, merely owning livestock does not confer decision-making power.	Sole	Sole	Male	preference heterogeneity for drought tolerance traits depends on: differences in household economic status, ethnicity, drought effects occuring in the area, wealth, tolerance and fat deposition traits	Quality breeds	Omondi, I., Baltenweck, I., Drucker, A.G., Obaro, G., Zander, K.K., 2008. Economic valuation of sheep genetic resources: implications for sustainable utilization in the Kenyan semi-arid tropics. Trop Anim Health Prod, 40, 615–626. DOI 10.1007/s11250-008-9140-7
37	Ojango	2018	Kenya	Assessing actors in rural markets of sheep and goats in the Nyando Basin of Western Kenya: a key to improving productivity from smallholder farms	We sought to understand the marketing of sheep and goats in five key rural markets used by the smallholder farmers of Nyando, to generate information on key market actors, their functions in the value chain, and their preferences for attributes in sheep and goats.	rural	market	sheep and goats	66	mixed - surveys/IDIs	traders	Descriptive statistics	The type of decisions made are not clear	The study does not directly assess intra-household decision-making. Instead, it identifies individual actors in livestock trade (e.g., producers, brokers, wholesalers), noting that producers (mostly smallholder men and women) sell animals based on immediate needs. Sale of animals by the farmers was carried out in an ad hoc manner depending on their immediate needs and not aligned to periods of hi…	unclear	Unclear	unclear	prices offered to traders depend on: the number of animals available for sale at the marketing point, the market (local or urban), age, breed type, body condition and weight, demand of slaughtered, traits desired by traders	Quality breeds	Ojango, J.M.K., Audho,J., Oyieng, E., Radeny, M., Kimeli, P., Recha, J., Muigai, A.W.T., 2018. Assessing actors in rural markets of sheep and goats in the Nyando Basin of Western Kenya: a key to improving productivity from smallholder farms.Tropical Animal Health and Production, 50, 1871–1879 https://doi.org/10.1007/s11250-018-1638-z
38	Zvinorova	2019	Zimbabwe	Management and control of gastrointestinal nematodes in communal goat farms in Zimbabwe	To assess management, the level of knowledge and control of gastrointestinal nematodes	rural	treatment	gastro-intestinal nematodes	135	Quantitative - surveys	households (men and women)	regression analysis	Decision making were joint made by men and women, where adult males were greatly involved in the rearing activities (50.8%), females (37.9%) and children (11.4%), decision-making processes such as purchasing, selling and decision on when to slaughter.	Yes. The study used household-level surveys to collect data on goat ownership by gender, labor division, and who made decisions, revealing a male-dominated pattern in decision-making despite shared labor inputs.	Joint	Joint	Both	management and control of gastro-intestinal nematodes depends on: traditional medicine use, antibiotics, tick control, and anthelmintics (AH), gender, age, ownership of goats, owning crossbreeds, housing, dosing and vaccination, giving goats supplements, rate of infection, flock sizes, agro-ecological zones, females and children as source of labour, cultural reasons	healthy goats	Zvinorova, P.I., Halimani, T.E., Muchadeyi, F.C., Katsande, S., Gusha, J., Dzama, K., 2017. Management and control of gastrointestinal nematodes in communal goat farms in Zimbabwe. Tropical Animal Health Production, 49, 361–367. https://doi.org/10.1007/s11250-016-1200-9
39	Salamula	2017	Uganda	Socio-economic determinants of pastoralists’ choice of camel production in Karamoja sub-region, Uganda	To investigate the socio-economic determinants of choosing camel production in Moroto and Amudat districts of Uganda	rural	breeding	camel selection	116	Quantitative - surveys	households with and without camels	regression analysis	Decision making are joint between men and women, as women report shared ownership of livestock although men have more control over livestock sales and income use.	Yes. Authors critically examine how decision-making is reported in surveys versus reality, advocating for improved tools to distinguish between nominal and real control over decisions. There is a need to move beyond identifying ownership to better understand decision-making power and benefits.	Joint	Sole	Both	pastoralists choice of camel depends on: age of the household head, household size, on- farm income, herd size, decision to undertake camel production, responsibilities of herding, perceptions associated costs and benefits, milk quantities,	healthy camels	Salamula, J.B., Egeru, A., Asiimwe, R., Aleper, D.K., Namaalwa, J.J., 2017.Socio-economic determinants of pastoralists’ choice of camel production in Karamoja sub-region, Uganda. Pastoralism: Research, Policy and Practice, 7:26.DOI 10.1186/s13570-017-0096-y
40	Tindano	2017	Burkina Faso	Assessing the diversity of preferences of suburban smallholder sheep keepers for breeding rams in Ouagadougou, Burkina Faso	to understand breeders’ choices and improvement strategy, to accompany them within a national plan for Animal Genetic Resources management	peri-urban	breeding	sheep traits -hypothetical	137	Quantitative - surveys	sheep smallholder keepers both men and women	regression analysis	The type of decisions made are not clear	Yes. All 137 farmers interviewed were identified as the sole decision-makers for sheep breeding. This included both men and a minority of women (11). No shared or joint decision-making structures were reported in the study design.All of them were the decision-makers regarding sheep breeding, and among them, 11 were women.	unclear	Unclear	unclear	Willingness to pay depends on: disease resistance, coat colour, body size, feed requirement, susceptability to disease, crossbreeding	healthy livestock	Tindano, K., Moula, N., Traor´e, Leroy, P., Antoine-Moussiaux, N., 2017.Assessing the diversity of preferences of suburban smallholder sheep keepers for breeding rams in Ouagadougou, Burkina Faso. Trop Anim Health Prod, 49,1187–1193. DOI 10.1007/s11250-017-1315-7
41	K’Oloo	2015	Kenya	Are government veterinary paraprofessionals serving the poor? The perceptions of smallholder livestock farmers in Western Kenya	To examine the perceptions of livestock farmers regarding these service providers and analyses the factors that influence their choice of alternative service providers in Kakamega County	rural	treatment		128	Quantitative - surveys	households	regression analysis	The type of decisions made are not clear	Data collected using a structured questionnaire analysis reveals that more educated, wealthier, and older farmers are more likely to use government services. Livestock keepers who have a lower off-farm income are more likely to use NTSPs. The cost of service provision and distance, increased the likelihood.	unclear	Unclear	unclear	the choice of health provider depends on: education level, farm income, off-farm income, herd size, wealth, age, use of government services	healthy livestock	K'Oloo, T.O., Ilukor, J., Mockshell, J., Ilatsia, E.D., Birner, R., 2015. Are government veterinary paraprofessionals serving the poor? The perceptions of smallholder livestock farmers in Western Kenya. Trop Anim Health Prod, 47, 243–245. DOI 10.1007/s11250-014-0697-z
